# Supplementary material for: Interferon restores replication fork stability and cell viability in BRCA-defective cells via ISG15
Source: Nat Commun. 2023 Oct 2;14:6140. doi: 10.1038/s41467-023-41801-w (PMC10545780; doi:10.1038/s41467-023-41801-w)
Supplement: Supplementary file 4 — Supplementary Data 1 [file 41467_2023_41801_MOESM4_ESM.xlsx]

## Sheet: EV +HU vs ISG15 +HU
Protein	Accession	Log2(Fold Change ISG15 +HU/EV +HU)	-Log10(p value)
SPT5H	O00267	2.58496	2.10461
CEBPB	P17676	2.58496	2.10461
AP2C	Q92754	2.45943	1.8731
DDX51	Q8N8A6	2.32193	1.64621
TRRAP	Q9Y4A5	2.32193	1.64621
HACL2	A1L0T0	2.16993	1.42467
RPB3	P19387	2.16993	1.42467
DJC10	Q8IXB1	2.16993	1.42467
NPA1P	O60287	2.11548	1.88768
RAD18	Q9NS91	2	1.67739
RM12	P52815	2	1.2094
CENPC	Q03188	2	1.2094
PRC2B	Q5JSZ5	2	1.2094
MIC13	Q5XKP0	2	1.2094
TASOR	Q9UK61	2	1.2094
CD11A	Q9UQ88	1.9386	2.79273
VRK1	Q99986	1.87447	1.47256
IMA4	O00505	1.80735	1.00161
RPA34	O15446	1.80735	1.00161
URB2	Q14146	1.80735	1.00161
PCID2	Q5JVF3	1.80735	1.00161
SAMD1	Q6SPF0	1.80735	1.00161
MAIP1	Q8WWC4	1.80735	1.00161
SFR19	Q9H7N4	1.80735	1.00161
DJB11	Q9UBS4	1.80735	1.00161
DRG1	Q9Y295	1.80735	1.00161
LRRF2	Q9Y608	1.80735	1.00161
KC1D	P48730	1.76553	1.96988
EBP	Q15125	1.76553	1.96988
WIZ	O95785	1.73697	1.27396
GPI8	Q92643	1.73697	1.27396
FAKD4	Q969Z0	1.73697	1.27396
CISD1	Q9NZ45	1.73697	1.27396
S30BP	Q9UHR5	1.73697	1.27396
TMED7	Q9Y3B3	1.73697	1.27396
HDGR3	Q9Y3E1	1.73697	1.27396
ADAS	O00116	1.70044	1.53173
STAG1	Q8WVM7	1.70044	1.53173
RUSF1	Q96GQ5	1.70044	1.53173
NUSAP	Q9BXS6	1.66297	2.02375
TGO1	Q5JRA6	1.58496	1.84176
LSM6	P62312	1.58496	1.08249
SP3	Q02447	1.58496	1.08249
PHF6	Q8IWS0	1.58496	1.08249
PPIH	O43447	1.58496	0.802837
RAP2B	P61225	1.58496	0.802837
PRDX4	Q13162	1.58496	0.802837
THOC7	Q6I9Y2	1.58496	0.802837
MA7D3	Q8IWC1	1.58496	0.802837
DDX55	Q8NHQ9	1.58496	0.802837
TF2H4	Q92759	1.58496	0.802837
SEH1	Q96EE3	1.58496	0.802837
KC1G3	Q9Y6M4	1.58496	0.802837
RBM6	P78332	1.5025	1.66455
HM20A	Q9NP66	1.5025	1.66455
NDKB	P22392	1.45943	1.1642
UTP25	Q68CQ4	1.45943	1.1642
ARI1B	Q8NFD5	1.45943	1.1642
DMAP1	Q9NPF5	1.45943	1.1642
RUXG	P62308	1.41504	1.49253
PRAF3	O75915	1.41504	0.899301
ARID2	Q68CP9	1.41504	0.899301
TMCO1	Q9UM00	1.41504	0.899301
KC1E	P49674	1.39232	1.8052
S43A3	Q8NBI5	1.37851	1.24553
RN169	Q8NCN4	1.37851	1.24553
AT1A2	P50993	1.32193	3.11951
VIR	Q69YN4	1.32193	1.64268
RING2	Q99496	1.32193	1.32616
AP1B1	Q10567	1.32193	0.991215
CENPV	Q7Z7K6	1.32193	0.991215
THOC1	Q96FV9	1.32193	0.991215
FAKD2	Q9NYY8	1.32193	0.991215
ZN148	Q9UQR1	1.32193	0.991215
EED	O75530	1.32193	0.615164
TMM11	P17152	1.32193	0.615164
3MG	P29372	1.32193	0.615164
AMRP	P30533	1.32193	0.615164
RFC2	P35250	1.32193	0.615164
HXK2	P52789	1.32193	0.615164
STEA4	Q687X5	1.32193	0.615164
TMTC3	Q6ZXV5	1.32193	0.615164
CE024	Q7Z6I8	1.32193	0.615164
ZN384	Q8TF68	1.32193	0.615164
REQU	Q92785	1.32193	0.615164
ATPMK	Q96IX5	1.32193	0.615164
ZN644	Q9H582	1.32193	0.615164
NDUF4	Q9P032	1.32193	0.615164
RSF1	Q96T23	1.30485	2.89937
EP400	Q96L91	1.28951	1.71776
CTR9	Q6PD62	1.26303	1.79266
PRP17	O60508	1.26303	1.07984
GNA11	P29992	1.26303	1.07984
GLYR1	Q49A26	1.24793	1.48504
SIN3A	Q96ST3	1.22239	2.66978
CSKP	O14936	1.22239	0.725771
LA	P05455	1.22239	0.725771
RBM45	Q8IUH3	1.22239	0.725771
RCC1	P18754	1.18442	1.71807
PARN	O95453	1.16993	0.826702
BRD2	P25440	1.16993	0.826702
AP2B1	P63010	1.12553	1.57304
MAOM	P23368	1.11548	1.01251
RREB1	Q92766	1.11548	1.01251
UBAC2	Q8NBM4	1.09954	1.10034
TCF20	Q9UGU0	1.08746	1.95792
CAV1	Q03135	1.08746	1.18585
NSD2	O96028	1.078	1.2695
NUP85	Q9BW27	1	1.37775
S61A1	P61619	1	1.29675
SMRD2	Q92925	1	1.21448
INCE	Q9NQS7	1	1.21448
U3IP2	O43818	1	1.13071
KDM1A	O60341	1	1.13071
RT05	P82675	1	1.13071
CENPB	P07199	1	1.04511
AP2A	P05549	1	0.957251
CDK9	P50750	1	0.957251
BUD13	Q9BRD0	1	0.957251
CWC15	Q9P013	1	0.957251
RASK	P01116	1	0.866487
ARGL1	Q9NWB6	1	0.866487
SRP68	Q9UHB9	1	0.866487
PDIP2	Q9Y2S7	1	0.77187
COX5B	P10606	1	0.671852
FEN1	P39748	1	0.671852
TRAP1	Q12931	1	0.671852
DRS7B	Q6IAN0	1	0.671852
PHF5A	Q7RTV0	1	0.671852
YIPF6	Q96EC8	1	0.671852
ACAD9	Q9H845	1	0.671852
CDK1	P06493	1	0.563659
ATP5I	P56385	1	0.563659
PR38B	Q5VTL8	1	0.563659
SENP1	Q9P0U3	1	0.563659
ZN281	Q9Y2X9	1	0.563659
DHRS7	Q9Y394	1	0.563659
ABLM1	O14639	1	0.441444
RAB7L	O14966	1	0.441444
ZC3H1	O60293	1	0.441444
PRKRA	O75569	1	0.441444
ITB5	P18084	1	0.441444
PSB6	P28072	1	0.441444
DDR1	Q08345	1	0.441444
RM28	Q13084	1	0.441444
TAF5	Q15542	1	0.441444
ODR4	Q5SWX8	1	0.441444
RBM26	Q5T8P6	1	0.441444
CE350	Q5VT06	1	0.441444
ORML3	Q8N138	1	0.441444
NUP37	Q8NFH4	1	0.441444
ERLEC	Q96DZ1	1	0.441444
TOE1	Q96GM8	1	0.441444
DNJC1	Q96KC8	1	0.441444
DNJC7	Q99615	1	0.441444
LMF2	Q9BU23	1	0.441444
SLX9	Q9NSI2	1	0.441444
LIN7C	Q9NUP9	1	0.441444
SPS2L	Q9NUQ6	1	0.441444
TE2IP	Q9NYB0	1	0.441444
MTFP1	Q9UDX5	1	0.441444
BCS1	Q9Y276	1	0.441444
ZFR	Q96KR1	0.966833	2.02102
DDX41	Q9UJV9	0.943416	1.32855
PNO1	Q9NRX1	0.938599	1.24787
CPSF2	Q9P2I0	0.938599	1.24787
NSUN5	Q96P11	0.906891	0.910896
JAM1	Q9Y624	0.906891	0.910896
TCRG1	O14776	0.893085	2.10659
K1671	Q9BY89	0.893085	1.28406
BAZ2A	Q9UIF9	0.893085	1.28406
RT15	P82914	0.893085	0.821403
AAAT	Q15758	0.893085	0.821403
RT28	Q9Y2Q9	0.893085	0.821403
PUM3	Q15397	0.888969	2.03347
PAF1	Q8N7H5	0.884523	1.20402
NU205	Q92621	0.884523	1.20402
ERH	P84090	0.874469	1.47669
ATLA3	Q6DD88	0.874469	1.12292
THEM6	Q8WUY1	0.874469	1.12292
PRP31	Q8WWY3	0.874469	1.12292
BCKD	O14874	0.874469	0.728634
NOM1	Q5C9Z4	0.874469	0.728634
PINX1	Q96BK5	0.874469	0.728634
RM53	Q96EL3	0.874469	0.728634
NOL6	Q9H6R4	0.862496	1.6636
SRFB1	Q8NEF9	0.857981	1.32197
SPF45	Q96I25	0.847997	0.956829
XRP2	O75695	0.847997	0.631473
RASH	P01112	0.847997	0.631473
TRI29	Q14134	0.847997	0.631473
SF3B4	Q15427	0.847997	0.631473
MIRO1	Q8IXI2	0.847997	0.631473
TEX10	Q9NXF1	0.847997	0.631473
LSM2	Q9Y333	0.847997	0.631473
SRRT	Q9BXP5	0.841302	1.69913
STX6	O43752	0.830075	0.871325
CD11B	P21127	0.823122	1.08431
SMRC2	Q8TAQ2	0.819428	1.2841
DDX3Y	O15523	0.818162	2.27165
RBBP6	Q7Z6E9	0.807355	1.20659
AL3A2	P51648	0.807355	1.00317
HTSF1	O43719	0.807355	0.528095
SYF2	O95926	0.807355	0.528095
PPAC	P24666	0.807355	0.528095
ORML1	Q9P0S3	0.807355	0.528095
RT16	Q9Y3D3	0.807355	0.528095
KMT2A	Q03164	0.788496	1.44094
GPTC4	Q5T3I0	0.788496	0.920827
RBM28	Q9NW13	0.777608	1.36657
NCBP2	P52298	0.777608	0.693446
EXOS5	Q9NQT4	0.777608	0.693446
QPCTL	Q9NXS2	0.777608	0.693446
MECP2	P51608	0.77259	1.48145
PHF14	O94880	0.765535	0.837058
KAT7	O95251	0.765535	0.837058
NDUAA	O95299	0.765535	0.837058
BAZ1A	Q9NRL2	0.765535	0.837058
NUP98	P52948	0.762961	1.81542
UTP20	O75691	0.758992	1.52216
SNUT2	Q53GS9	0.758992	0.969684
CC137	Q6PK04	0.758992	0.969684
PABP2	Q86U42	0.754887	1.09554
RBM39	Q14498	0.744743	1.89341
ZC11A	O75152	0.736966	1.26078
ABCD1	P33897	0.736966	1.01786
CBX3	Q13185	0.736966	0.751601
DSC3	Q14574	0.736966	0.599796
SUZ12	Q15022	0.736966	0.599796
KIF4A	O95239	0.736966	0.415192
ACADV	P49748	0.736966	0.415192
EEA1	Q15075	0.736966	0.415192
ENAH	Q8N8S7	0.736966	0.415192
KIF2C	Q99661	0.736966	0.415192
NUP50	Q9UKX7	0.736966	0.415192
RBM15	Q96T37	0.730393	2.0789
SCRIB	Q14160	0.716207	1.46244
LARP7	Q4G0J3	0.716207	0.939498
EPCAM	P16422	0.710493	0.807027
SUMO2	P61956	0.710493	0.807027
SRRM1	Q8IYB3	0.705257	2.02296
RTCB	Q9Y3I0	0.70044	1.54708
MGAP	Q8IWI9	0.70044	0.664103
PGRC2	O15173	0.691878	0.860387
DDX18	Q9NVP1	0.680721	2.54691
PRPF3	O43395	0.678072	1.08533
NOC2L	Q9Y3T9	0.678072	0.723846
COIL	P38432	0.678072	0.50163
EMC10	Q5UCC4	0.678072	0.50163
STX12	Q86Y82	0.678072	0.50163
FA83F	Q8NEG4	0.678072	0.50163
CDA7L	Q96GN5	0.678072	0.50163
RM40	Q9NQ50	0.678072	0.50163
NU160	Q12769	0.678072	0.912119
FL2D	Q15007	0.678072	0.912119
KNOP1	Q1ED39	0.678072	0.912119
CLPB	Q9H078	0.667425	0.962529
TOP1	P11387	0.665581	4.4829
TOP1	P11387	0.665581	4.4829
ELOA1	Q14241	0.662965	0.780437
CCD12	Q8WUD4	0.662965	0.780437
CTBL1	Q8WYA6	0.658963	1.01184
TPX2	Q9ULW0	0.655352	1.62345
REXO4	Q9GZR2	0.652077	1.27012
ITA2	P17301	0.652077	1.06022
CHD3	Q12873	0.652077	0.834696
PHF2	O75151	0.643856	0.887147
TECR	Q9NZ01	0.643856	0.887147
DDX52	Q9Y2R4	0.643856	0.887147
STRBP	Q96SI9	0.63743	1.44765
NU107	P57740	0.63743	0.938147
NU155	O75694	0.63743	0.639156
SPF27	O75934	0.63743	0.639156
MFN2	O95140	0.63743	0.639156
TCOF	Q13428	0.635844	2.18328
DEK	P35659	0.628031	1.62021
ARI1A	O14497	0.628031	1.03676
SYNC	O43776	0.628031	0.69955
ADDA	P35611	0.628031	0.69955
PKHA5	Q9HAU0	0.628031	0.69955
BAZ1B	Q9UIG0	0.624491	1.70506
SMRC1	Q92922	0.624491	1.08471
ERLN2	O94905	0.616671	0.811411
NCBP3	Q53F19	0.616671	0.811411
APMAP	Q9HDC9	0.616671	0.811411
RRP1B	Q14684	0.611435	1.35958
AQR	O60306	0.604071	1.06295
AT131	Q9HD20	0.602665	1.11036
CWC22	Q9HCG8	0.584963	0.894667
MRP1	P33527	0.584963	0.617612
MCCB	Q9HCC0	0.584963	0.617612
SR140	O15042	0.584963	1.18305
SDHB	P21912	0.584963	0.944911
RAB32	Q13637	0.584963	0.843179
KIF22	Q14807	0.584963	0.790182
EWS	Q01844	0.584963	0.678055
EIF3F	O00303	0.584963	0.55269
RFOX2	O43251	0.584963	0.55269
SGPL1	O95470	0.584963	0.55269
P5CR1	P32322	0.584963	0.55269
CSTF2	P33240	0.584963	0.55269
GNAI1	P63096	0.584963	0.55269
ECSIT	Q9BQ95	0.584963	0.55269
RBBP5	Q15291	0.584963	0.48092
CCD9B	Q6ZUT6	0.584963	0.48092
SMC5	Q8IY18	0.584963	0.48092
RPA49	Q9GZS1	0.584963	0.48092
NDUB9	Q9Y6M9	0.584963	0.48092
CUX1	P39880	0.584963	0.397144
CUL1	Q13616	0.584963	0.397144
CENPU	Q71F23	0.584963	0.397144
PEG10	Q86TG7	0.584963	0.397144
EPT1	Q9C0D9	0.584963	0.397144
MBD1	Q9UIS9	0.584963	0.397144
PLOD2	O00469	0.584963	0.285709
ITPI2	P28290	0.584963	0.285709
HSP74	P34932	0.584963	0.285709
ADA15	Q13444	0.584963	0.285709
DCBD1	Q8N8Z6	0.584963	0.285709
TFB1M	Q8WVM0	0.584963	0.285709
MIA2	Q96PC5	0.584963	0.285709
SF3B5	Q9BWJ5	0.584963	0.285709
AP1M1	Q9BXS5	0.584963	0.285709
RT30	Q9NP92	0.584963	0.285709
VPP2	Q9Y487	0.584963	0.285709
HNRPR	O43390	0.579086	3.77604
XRCC5	P13010	0.573735	1.38826
CEBPZ	Q03701	0.573735	1.38826
PHIP	Q8WWQ0	0.572579	1.29967
WDR36	Q8NI36	0.571906	1.25481
CCAR1	Q8IX12	0.567041	1.58602
DIDO1	Q9BTC0	0.567041	1.02299
SLTM	Q9NWH9	0.567041	1.02299
HMGN1	P05114	0.565597	0.974657
PDIA1	P07237	0.559427	0.823692
FIP1	Q6UN15	0.559427	0.823692
PP1RA	Q96QC0	0.559427	0.823692
SF3A1	Q15459	0.558731	1.92668
WDR5	P61964	0.556393	0.77073
TRIPC	Q14669	0.554589	1.09901
ERLN1	O75477	0.552541	0.715949
MTA3	Q9BTC8	0.552541	0.715949
UT14A	Q9BVJ6	0.550197	1.0046
RS23	P62266	0.547488	0.658865
ELYS	Q8WYP5	0.546488	1.89265
DDX42	Q86XP3	0.545434	1.17334
MY18A	Q92614	0.542149	1.53377
ERMP1	Q7Z2K6	0.540568	1.08139
STX5	Q13190	0.540568	0.598762
RRP15	Q9Y3B9	0.536053	0.805608
ZC3HE	Q6PJT7	0.533432	1.15632
SNW1	Q13573	0.532874	1.31803
MDC1	Q14676	0.530515	1.58569
MMTA2	Q9BU76	0.530515	0.752823
PP1R8	Q12972	0.530515	0.534503
CDK13	Q14004	0.530515	0.534503
WDR82	Q6UXN9	0.530515	0.534503
MIRO2	Q8IXI1	0.530515	0.534503
PPIL4	Q8WUA2	0.530515	0.534503
EHMT2	Q96KQ7	0.530515	0.534503
RPR1A	Q96P16	0.530515	0.534503
TAP26	Q9P031	0.530515	0.534503
UBP36	Q9P275	0.530515	0.534503
MTREX	P42285	0.530515	0.938948
NUP93	Q8N1F7	0.530515	0.938948
CDC5L	Q99459	0.529467	2.28074
DDX10	Q13206	0.527247	1.06455
COF2	Q9Y281	0.520832	0.839914
SNUT1	O43290	0.514573	1.28623
GNAI2	P04899	0.514573	0.78877
CSTFT	Q9H0L4	0.514573	0.641598
SPIT2	O43291	0.514573	0.464117
RASN	P01111	0.514573	0.464117
CN37	P09543	0.514573	0.464117
TYY1	P25490	0.514573	0.464117
MPP8	Q99549	0.514573	0.464117
PK1IP	Q9NWT1	0.514573	0.464117
PPIB	P23284	0.510962	1.12423
MOGS	Q13724	0.510195	1.00189
RNPS1	Q15287	0.510195	1.00189
HDAC2	Q92769	0.50696	0.736269
NIPS2	O75323	0.5025	0.582087
BPTF	Q12830	0.5025	0.582087
YTHD2	Q9Y5A9	0.5025	0.582087
NOLC1	Q14978	0.499571	1.79575
THIM	P42765	0.49304	0.858306
API5	Q9BZZ5	0.485427	0.720908
UBP7	Q93009	0.485427	0.625953
NOC4L	Q9BVI4	0.485427	0.625953
TFAP4	Q01664	0.485427	0.518795
PRS8	P62195	0.485427	0.383669
DLG1	Q12959	0.485427	0.383669
GPAT4	Q86UL3	0.485427	0.383669
RA1L2	Q32P51	0.480166	2.5725
MTA1	Q13330	0.478047	0.843754
CSK22	P19784	0.476438	0.758312
TFAM	Q00059	0.475338	1.03552
STT3A	P46977	0.473931	0.667239
SF3B1	O75533	0.472882	2.59851
DDX23	Q9BUQ8	0.467779	1.0977
SF3B3	Q15393	0.467505	1.5402
HP1B3	Q5SSJ5	0.467126	1.3735
RBM10	P98175	0.463947	1.23141
MBB1A	Q9BQG0	0.459432	1.77274
AATF	Q9NY61	0.459432	0.744477
RPOM	O00411	0.459432	0.450109
LEG3	P17931	0.459432	0.450109
SNF5	Q12824	0.459432	0.450109
EXOS7	Q15024	0.459432	0.450109
PLPL6	Q8IY17	0.459432	0.450109
RB15B	Q8NDT2	0.459432	0.450109
SFPQ	P23246	0.454902	3.1463
AT2B1	P20020	0.454566	0.781146
DNMT1	P26358	0.454566	0.781146
UHRF1	Q96T88	0.454566	0.781146
TPR	P12270	0.453547	3.50782
RBM25	P49756	0.450661	1.55982
SMU1	Q2TAY7	0.447459	0.996735
CPSF1	Q10570	0.440573	0.768406
EXOS6	Q5RKV6	0.440573	0.553795
DHE3	P00367	0.438121	1.18307
NUMA1	Q14980	0.436099	2.96595
THOC2	Q8NI27	0.436099	0.598622
PSIP1	O75475	0.4333	2.14767
HMGN2	P05204	0.432959	1.36051
HDAC1	Q13547	0.432959	0.640699
LUZP1	Q86V48	0.432959	0.640699
KCRU	P12532	0.430634	0.680729
GT251	Q8NBJ5	0.428843	0.719163
PO210	Q8TEM1	0.428843	0.719163
SMCA4	P51532	0.423211	0.929065
XRCC6	P12956	0.421138	1.08849
YLPM1	P49750	0.415038	0.950861
FLOT2	Q14254	0.415038	0.668972
SSF1	Q9NQ55	0.415038	0.668972
SMCA2	P51531	0.415038	0.628801
AURKB	Q96GD4	0.415038	0.628801
NGDN	Q8NEJ9	0.415038	0.586584
LEO1	Q8WVC0	0.415038	0.586584
NIP7	Q9Y221	0.415038	0.586584
CHTOP	Q9Y3Y2	0.415038	0.586584
CLPX	O76031	0.415038	0.492861
NEP1	Q92979	0.415038	0.492861
DIM1	Q9UNQ2	0.415038	0.492861
TAF4	O00268	0.415038	0.438179
NFIB	O00712	0.415038	0.438179
RPAB1	P19388	0.415038	0.438179
TAF6	P49848	0.415038	0.438179
DHX29	Q7Z478	0.415038	0.438179
TMX3	Q96JJ7	0.415038	0.438179
ISY1	Q9ULR0	0.415038	0.438179
LDHB	P07195	0.415038	0.373049
ITA5	P08648	0.415038	0.373049
ERCC3	P19447	0.415038	0.373049
CTCF	P49711	0.415038	0.373049
MBOA7	Q96N66	0.415038	0.373049
DDX49	Q9Y6V7	0.415038	0.373049
IKIP	Q70UQ0	0.415038	0.283209
LNP	Q9C0E8	0.415038	0.283209
CC50A	Q9NV96	0.415038	0.283209
SSRG	Q9UNL2	0.415038	0.283209
PRP6	O94906	0.40439	1.11901
PLRG1	O43660	0.400538	0.930052
NU133	Q8WUM0	0.400538	0.657901
PR40A	O75400	0.398549	1.07849
RT31	Q92665	0.395929	0.57545
DPM1	O60762	0.392317	0.530558
CLPT1	O96005	0.389946	0.686083
UBF1	P17480	0.387023	0.647453
CAZA1	P52907	0.387023	0.647453
CD2B2	O95400	0.387023	0.48197
KAP2	P13861	0.387023	0.48197
SCAFB	Q99590	0.383329	0.607264
AAAS	Q9NRG9	0.383329	0.607264
RAB21	Q9UL25	0.383329	0.607264
ESYT1	Q9BSJ8	0.38109	0.810211
NIPS1	Q9BPW8	0.378512	0.56511
PTSS1	P48651	0.378512	0.427845
Z280C	Q8ND82	0.378512	0.427845
TF3C3	Q9Y5Q9	0.378512	0.427845
GNAI3	P08754	0.378512	0.676147
WDR3	Q9UNX4	0.375509	0.740199
PPB1	P05187	0.374396	0.63757
RL15	P61313	0.374396	0.63757
SQOR	Q9Y6N5	0.374396	0.63757
C1QBP	Q07021	0.371969	0.520389
TM205	Q6UW68	0.371969	0.520389
RDH11	Q8TC12	0.371969	0.520389
RIF1	Q5UIP0	0.369234	0.825845
NDC1	Q9BTX1	0.369234	0.597473
RRP12	Q5JTH9	0.367732	0.666684
PTBP3	O95758	0.366782	0.731004
BCLF1	Q9NYF8	0.366128	1.47275
TOP2B	Q02880	0.363963	1.32011
EIF3A	Q14152	0.36257	0.628204
DSC2	Q02487	0.36257	0.472151
NOL9	Q5SY16	0.36257	0.472151
UTP15	Q8TED0	0.36257	0.472151
NDUS8	O00217	0.36257	0.364354
CCNT1	O60563	0.36257	0.364354
AP2A2	O94973	0.36257	0.364354
RFC5	P40937	0.36257	0.364354
RPAB3	P52434	0.36257	0.364354
RT25	P82663	0.36257	0.364354
GOGA2	Q08379	0.36257	0.364354
TF3C2	Q8WUA4	0.36257	0.364354
THOC3	Q96J01	0.36257	0.364354
EHMT1	Q9H9B1	0.36257	0.364354
SYIM	Q9NSE4	0.36257	0.364354
RED	Q13123	0.36257	0.757414
PHF3	Q92576	0.36257	0.694828
GNAS1	Q5JWF2	0.36257	0.555474
LMO7	Q8WWI1	0.36257	0.555474
ACSL3	O95573	0.356144	0.808629
LRC59	Q96AG4	0.353637	0.686083
MBD2	Q9UBB5	0.353637	0.511014
U520	O75643	0.351262	1.69457
ILF2	Q12905	0.350186	1.0886
NU153	P49790	0.347923	0.906171
PSPC1	Q8WXF1	0.347923	0.740505
IMB1	Q14974	0.347923	0.546464
LAS1L	Q9Y4W2	0.347923	0.546464
BD1L1	Q8NFC6	0.347923	0.418767
NUP43	Q8NFH3	0.347923	0.418767
MORC2	Q9Y6X9	0.347923	0.418767
HNRPQ	O60506	0.347351	1.63423
FBRL	P22087	0.346803	1.0811
SF3B2	Q13435	0.34665	1.52091
MTA2	O94776	0.343954	0.792432
RL23A	P62750	0.343954	0.57954
PARP1	P09874	0.343484	1.6402
1433Z	P63104	0.341037	0.463233
CNTN1	Q12860	0.341037	0.463233
WDR18	Q9BV38	0.341037	0.463233
ROA0	Q13151	0.338802	0.890972
U2AF2	P26368	0.337035	0.669628
BMS1	Q14692	0.337035	0.502333
TR150	Q9Y2W1	0.331206	1.20489
DDX21	Q9NR30	0.330917	1.91342
SMCA5	O60264	0.330645	1.24735
RL10A	P62906	0.330149	0.632894
KI67	P46013	0.329646	1.92652
WDR33	Q9C0J8	0.321928	0.563481
ELAV1	Q15717	0.321928	1.24279
AIFM1	O95831	0.321928	0.654409
COR1C	Q9ULV4	0.321928	0.654409
DHB12	Q53GQ0	0.321928	0.625321
SF3A2	Q15428	0.321928	0.530067
RRP8	O43159	0.321928	0.494263
BYST	Q13895	0.321928	0.494263
RM38	Q96DV4	0.321928	0.410699
DNJA3	Q96EY1	0.321928	0.410699
HMGA2	P52926	0.321928	0.455083
RRP7A	Q9Y3A4	0.321928	0.357031
SRC	P12931	0.321928	0.281034
XRCC1	P18887	0.321928	0.281034
TM192	Q8IY95	0.321928	0.281034
FNBP4	Q8N3X1	0.321928	0.281034
CA131	Q8NDD1	0.321928	0.281034
P5CR2	Q96C36	0.321928	0.281034
RANB9	Q96S59	0.321928	0.281034
RTKN	Q9BST9	0.321928	0.281034
CPVL	Q9H3G5	0.321928	0.281034
SAP18	O00422	0.311944	0.556056
SMD1	P62314	0.311944	0.556056
CDC73	Q6P1J9	0.311944	0.556056
ACINU	Q9UKV3	0.310701	1.12669
SAFB1	Q15424	0.309328	0.931498
TF3C1	Q12789	0.308122	0.486733
CSTF3	Q12996	0.308122	0.486733
RAB35	Q15286	0.308122	0.486733
DDRGK	Q96HY6	0.308122	0.486733
DREB	Q16643	0.306661	0.611066
H11	Q02539	0.304855	1.13079
SP16H	Q9Y5B9	0.30355	1.22589
NKRF	O15226	0.302563	0.54899
MATR3	P43243	0.301509	1.33401
SSRP1	Q08945	0.301381	0.936592
RU17	P08621	0.29956	1.01559
FLNB	O75369	0.29956	0.403458
IMP4	Q96G21	0.29956	0.403458
DSRAD	P55265	0.296982	0.573986
WBP11	Q9Y2W2	0.295456	0.627115
ATRX	P46100	0.295456	0.479684
CGT	Q16880	0.295456	0.479684
PPHLN	Q8NEY8	0.295456	0.479684
CAVN1	Q6NZI2	0.292782	0.597872
RA1L3	A0A2R8Y4L2	0.290367	1.72823
TMX1	Q9H3N1	0.289507	0.440673
RBM22	Q9NW64	0.289507	0.440673
ZC3H4	Q9UPT8	0.289507	0.440673
HTRA2	O43464	0.289507	0.350729
RETST	Q6NUM9	0.289507	0.350729
NEB2	Q96SB3	0.289507	0.350729
NSMA3	Q9NXE4	0.289507	0.350729
PININ	Q9H307	0.288125	0.867404
EXOSX	Q01780	0.286304	0.591634
DDX1	Q92499	0.285402	0.535821
RBM19	Q9Y4C8	0.283793	0.473065
SPT6H	Q7KZ85	0.2824	0.561316
SYJ2B	P57105	0.280108	0.396904
LSR	Q86X29	0.280108	0.396904
NUP35	Q8NFH5	0.280108	0.396904
GPKOW	Q92917	0.280108	0.396904
NOP14	P78316	0.277534	0.529671
RPB2	P30876	0.275634	0.555348
DDX46	Q7L014	0.274175	0.579803
PGAM5	Q96HS1	0.274175	0.579803
SF3A3	Q12874	0.273019	0.603274
DLDH	P09622	0.273019	0.466832
ZC3HD	Q5T200	0.273019	0.466832
HCD2	Q99714	0.273019	0.466832
FLOT1	O75955	0.271302	0.496373
RAB5A	P20339	0.271302	0.496373
RBM34	P42696	0.271302	0.496373
NOL10	Q9BSC4	0.271302	0.496373
SEC63	Q9UGP8	0.271302	0.496373
SRSF9	Q13242	0.268489	0.769756
DDX54	Q8TDD1	0.266515	0.685033
XRN2	Q9H0D6	0.266075	0.725651
DDB1	Q16531	0.263034	0.568754
CADH1	P12830	0.263034	0.460948
EIF2A	Q9BY44	0.263034	0.460948
SLIRP	Q9GZT3	0.263034	0.460948
FACE1	O75844	0.263034	0.428271
NOL8	Q76FK4	0.263034	0.428271
DDX6	P26196	0.263034	0.390928
1433T	P27348	0.263034	0.390928
CCHL	P53701	0.263034	0.390928
RAP1A	P62834	0.263034	0.390928
PDIA6	Q15084	0.263034	0.390928
SPT2	Q68D10	0.263034	0.345211
SRCAP	Q6ZRS2	0.263034	0.345211
TM10C	Q7L0Y3	0.263034	0.345211
CERS2	Q96G23	0.263034	0.345211
PHF8	Q9UPP1	0.263034	0.345211
DNJA2	O60884	0.263034	0.279087
DECR	Q16698	0.263034	0.279087
ZC3HF	Q8WU90	0.263034	0.279087
ROA1	P09651	0.259908	1.6733
MPP10	O00566	0.255257	0.485109
SARNP	P82979	0.253757	0.582212
HEAT1	Q9H583	0.253757	0.455381
RS3A	P61247	0.252387	0.644328
ITA6	P23229	0.251539	0.422679
S27A4	Q6P1M0	0.251539	0.422679
RUXF	P62306	0.250543	0.600331
KHDR1	Q07666	0.249978	0.507511
PTPRF	P10586	0.247927	0.553467
GLSK	O94925	0.247927	0.385445
NSE4A	Q9NXX6	0.247927	0.385445
EMC1	Q8N766	0.246161	0.528605
NONO	Q15233	0.245521	1.66297
PTBP1	P26599	0.245113	0.762618
CADH3	P22223	0.245113	0.450101
U5S1	Q15029	0.244622	0.708689
H12	P16403	0.241008	0.884062
AT1A1	P05023	0.241008	0.914992
UFL1	O94874	0.241008	0.474824
PWP2	Q15269	0.241008	0.417433
H90B2	Q58FF8	0.241008	0.417433
CPSF4	O95639	0.241008	0.340312
AT1B1	P05026	0.241008	0.340312
BRI3B	Q8WY22	0.241008	0.340312
YES	P07947	0.237039	0.445083
UTP18	Q9Y5J1	0.236067	0.519138
ILF3	Q12906	0.235378	1.26063
CCD86	Q9H6F5	0.234465	0.53952
P66A	Q86YP4	0.234465	0.470004
MDN1	Q9NU22	0.234465	0.470004
NOP16	Q9Y3C1	0.234465	0.470004
SART3	Q15020	0.234465	0.380385
TOP2A	P11388	0.23349	0.833734
LYAR	Q9NX58	0.232661	0.493024
NOP2	P46087	0.229867	0.715688
IF4A3	P38919	0.229482	0.647757
HMGA1	P17096	0.227806	0.609675
RAB2A	P61019	0.226771	0.51026
ROAA	Q99729	0.225881	0.550587
RBP2	P49792	0.22556	0.753952
DX39B	Q13838	0.22542	0.768802
SRRM2	Q9UQ35	0.223672	0.823226
HNRL2	Q1KMD3	0.222393	0.619275
PABP4	Q13310	0.222392	0.526724
HM13	Q8TCT9	0.222392	0.407838
PDS5B	Q9NTI5	0.222392	0.407838
TOM34	Q15785	0.222392	0.335912
UHRF2	Q96PU4	0.222392	0.335912
PPIL1	Q9Y3C6	0.222392	0.335912
TOX4	O94842	0.222392	0.27731
RFC4	P35249	0.222392	0.27731
GLE1	Q53GS7	0.222392	0.27731
NOP9	Q86U38	0.222392	0.27731
ATLA2	Q8NHH9	0.222392	0.27731
NSE3	Q96MG7	0.222392	0.27731
TBL1R	Q9BZK7	0.222392	0.27731
T126A	Q9H061	0.222392	0.27731
FUS	P35637	0.220266	0.649258
PESC	O00541	0.216811	0.456661
RAB8A	P61006	0.216811	0.456661
NPM	P06748	0.216133	1.07152
ASPH	Q12797	0.215729	0.431397
RL3	P39023	0.215268	0.608243
PRP4	O43172	0.214125	0.403431
CY1	P08574	0.214125	0.403431
RBBP4	Q09028	0.214125	0.403431
SRC8	Q14247	0.214125	0.403431
RMXL1	Q96E39	0.212221	0.819442
RS5	P46782	0.211504	0.371323
PP1B	P62140	0.211504	0.371323
HNRPU	Q00839	0.211345	1.24478
SRSF2	Q01130	0.210218	0.49404
H13	P16402	0.206451	0.711038
NOP56	O00567	0.206451	0.594404
PRP19	Q9UMS4	0.206451	0.562032
WDR1	O75083	0.206451	0.399253
1433B	P31946	0.206451	0.399253
SMD3	P62318	0.206451	0.331921
RB12B	Q8IXT5	0.206451	0.331921
SRSF8	Q9BRL6	0.206451	0.331921
STT3B	Q8TCJ2	0.204358	0.468221
HNRPD	Q14103	0.204141	0.664479
RMXL2	O75526	0.203533	0.423242
TADBP	Q13148	0.203533	0.423242
CDK12	Q9NYV4	0.203533	0.423242
ODPA	P08559	0.201634	0.367235
H15	P16401	0.201048	0.823939
4F2	P08195	0.198546	0.500533
MAN1	Q9Y2U8	0.197939	0.419412
BASI	P35613	0.197037	0.441053
NOC3L	Q8WTT2	0.197037	0.441053
RPB1	P24928	0.196397	0.460952
PRP4B	Q13523	0.192645	0.476167
LMAN2	Q12907	0.192645	0.391501
IF2B2	Q9Y6M1	0.192645	0.391501
IF2B	P20042	0.192645	0.328273
RFC1	P35251	0.192645	0.328273
NCBP1	Q09161	0.192645	0.328273
PPIG	Q13427	0.192645	0.328273
ZC11B	A0A1B0GTU1	0.192645	0.275667
S100P	P25815	0.192645	0.275667
MAX	P61244	0.192645	0.275667
XPC	Q01831	0.192645	0.275667
TAP1	Q03518	0.192645	0.275667
RUNX3	Q13761	0.192645	0.275667
PIGS	Q96S52	0.192645	0.275667
PAXB1	Q9Y5B6	0.192645	0.275667
RU2B	P08579	0.192645	0.363398
SNTB2	Q13425	0.192645	0.363398
RM15	Q9P015	0.192645	0.363398
SNRPA	P09012	0.190103	0.507523
SYF1	Q9HCS7	0.189034	0.454098
RBMX	P38159	0.187086	0.822897
SSRD	P51571	0.186413	0.387894
CCAR2	Q8N163	0.186413	0.387894
RRP1	P56182	0.184424	0.359785
TP53B	Q12888	0.184424	0.359785
CPSF7	Q8N684	0.182864	0.408784
ODP2	P10515	0.180572	0.427426
NOMO2	Q5JPE7	0.180572	0.427426
SF01	Q15637	0.180572	0.384446
RBBP7	Q16576	0.180572	0.384446
CRTP1	A8MQ03	0.180572	0.324913
ATAD2	Q6PL18	0.180572	0.324913
RPR1B	Q9NQG5	0.180572	0.324913
HNRPC	P07910	0.179251	0.775478
RL1D1	O76021	0.177998	0.534805
LAP2A	P42166	0.177787	0.460442
CARF	Q9NXV6	0.176878	0.356373
RS9	P46781	0.17585	0.441483
ABCD3	P28288	0.175087	0.381146
PP1A	P62136	0.175087	0.381146
HNRDL	O14979	0.173332	0.421225
RT09	P82933	0.169925	0.353141
ZCHC8	Q6NZY4	0.169925	0.353141
RL24	P83731	0.169925	0.321801
OSBL8	Q9BZF1	0.169925	0.321801
MCM5	P33992	0.169925	0.274133
ARPC4	P59998	0.169925	0.274133
RUXE	P62304	0.169925	0.274133
ERG1	Q14534	0.169925	0.274133
SFXN4	Q6P4A7	0.169925	0.274133
TIM16	Q9Y3D7	0.169925	0.274133
H14	P10412	0.167945	0.599475
DDX47	Q9H0S4	0.16665	0.415376
MYOF	Q9NZM1	0.166358	0.490502
DX39A	O00148	0.165059	0.501553
SMCE1	Q969G3	0.165059	0.374945
RAD21	O60216	0.163499	0.350073
ARP3	P61158	0.163499	0.350073
RM01	Q9BYD6	0.163499	0.350073
IF2G	P41091	0.160465	0.372025
AP2A1	O95782	0.160465	0.318902
PRP8	Q6P2Q9	0.159102	0.636493
AT1B3	P54709	0.157541	0.347153
CH60	P10809	0.156505	0.592489
PTN1	P18031	0.156119	0.369214
RL18A	Q02543	0.156119	0.369214
RBM14	Q96PK6	0.15451	0.496575
TBL3	Q12788	0.152003	0.402081
MLEC	Q14165	0.152003	0.344369
RL29	P47914	0.152003	0.31619
RPAC1	O15160	0.152003	0.272689
PVR	P15151	0.152003	0.272689
BMI1	P35226	0.152003	0.272689
RAI3	Q8NFJ5	0.152003	0.272689
S35B2	Q8TB61	0.152003	0.272689
CHP1	Q99653	0.152003	0.272689
RM09	Q9BYD2	0.152003	0.272689
LANC2	Q9NS86	0.152003	0.272689
RALY	Q9UKM9	0.149747	0.414963
SAC1	Q9NTJ5	0.148099	0.36389
PTCD3	Q96EY7	0.146841	0.341709
LAP2B	P42167	0.145851	0.448865
CTNA1	P35221	0.14505	0.459078
SCD	O00767	0.14439	0.313641
STAU1	O95793	0.14439	0.313641
SRP14	P37108	0.14439	0.313641
FA98B	Q52LJ0	0.14439	0.313641
AP2M1	Q96CW1	0.14439	0.313641
SMC3	Q9UQE7	0.141176	0.453136
CATD	P07339	0.137504	0.311237
STX16	O14662	0.137504	0.271323
HLAB	P01889	0.137504	0.271323
CSK2B	P67870	0.137504	0.271323
RAI1	Q7Z5J4	0.137504	0.271323
PRKDC	P78527	0.137503	0.511885
COR1B	Q9BR76	0.137503	0.388177
SRSF7	Q16629	0.137503	0.33672
PRP16	Q92620	0.137503	0.33672
NCOA5	Q9HCD5	0.137503	0.33672
ROA2	P22626	0.136303	0.81227
RGPD5	Q99666	0.134301	0.354272
NVL	O15381	0.133267	0.334375
PQBP1	O60828	0.131244	0.308961
UBP2L	Q14157	0.131244	0.308961
DDX3X	O00571	0.129283	0.414568
DDX27	Q96GQ7	0.128733	0.391708
SMHD1	A6NHR9	0.128324	0.349899
RL21	P46778	0.125531	0.329947
ARP2	P61160	0.125531	0.306802
PLOD1	Q02809	0.125531	0.306802
H1X	Q92522	0.125531	0.306802
CHD2	O14647	0.125531	0.270023
ENDD1	O94919	0.125531	0.270023
RAE1L	P78406	0.125531	0.270023
RT11	P82912	0.125531	0.270023
PR38A	Q8NAV1	0.125531	0.270023
ADNP	Q9H2P0	0.125531	0.270023
HNRPK	P61978	0.124024	0.629826
TRA2B	P62995	0.122857	0.395514
CALX	P27824	0.121991	0.404261
RRP5	Q14690	0.121306	0.358952
RALB	P11234	0.120294	0.304746
SRSF1	Q07955	0.119909	0.435165
RU2A	P09661	0.118181	0.379201
NOMO1	Q15155	0.117836	0.341876
H2B1A	Q96A08	0.116142	0.43526
GALT2	Q10471	0.115477	0.302784
PDS5A	Q29RF7	0.115477	0.302784
PRDX3	P30048	0.115477	0.268782
TF3C5	Q9Y5Q8	0.115477	0.268782
IF2A	P05198	0.115477	0.323875
QCR1	P31930	0.113657	0.35172
RAGP1	P46060	0.111031	0.300909
PDIP3	Q9BY77	0.111031	0.300909
SRPRA	P08240	0.109624	0.32015
SRSF3	P84103	0.106915	0.365082
RBM8A	Q9Y5S9	0.106915	0.318373
RBM4B	Q9BQ04	0.106915	0.299111
SPCS3	P61009	0.106915	0.267592
GBB2	P62879	0.106915	0.267592
RM14	Q6P1L8	0.106915	0.267592
CBX8	Q9HC52	0.106915	0.267592
TMOD3	Q9NYL9	0.106915	0.267592
TRPS1	Q9UHF7	0.106915	0.267592
HNRPL	P14866	0.106042	0.380459
AT2A2	P16615	0.105795	0.363629
RL27	P61353	0.104337	0.316649
DDX50	Q9BQ39	0.104337	0.316649
NCPR	P16435	0.103094	0.297385
SUGP2	Q8IX01	0.10188	0.314974
EIF3B	P55884	0.0995358	0.266448
RL31	P62899	0.0995358	0.266448
RMD3	Q96TC7	0.0995358	0.266448
S10AE	Q9HCY8	0.0995358	0.266448
RAB18	Q9NP72	0.0995358	0.266448
EBP2	Q99848	0.0995357	0.313345
RUVB2	Q9Y230	0.0962152	0.323572
EZRI	P15311	0.0962152	0.294125
PTN2	P17706	0.0962152	0.294125
CSTF1	Q05048	0.0962152	0.294125
NAT10	Q9H0A0	0.0948593	0.348905
RL7	P18124	0.094637	0.322121
RAB1A	P62820	0.0931094	0.308716
RBM4	Q9BWF3	0.0931094	0.308716
CPSF5	O43809	0.0931094	0.292581
CAPZB	P47756	0.0931094	0.292581
NDUB5	O43674	0.0931094	0.265345
LYN	P07948	0.0931094	0.265345
UCRI	P47985	0.0931094	0.265345
LONP2	Q86WA8	0.0931094	0.265345
PELP1	Q8IZL8	0.0931094	0.265345
SRBD1	Q8N5C6	0.0931094	0.265345
NDUF3	Q9BU61	0.0931094	0.265345
RPF2	Q9H7B2	0.0931094	0.265345
THOC4	Q86V81	0.0916304	0.350977
E41L2	O43491	0.0901978	0.29109
ROA3	P51991	0.0892673	0.368392
MGN	P61326	0.0874628	0.304427
ATD3A	Q9NVI7	0.0874627	0.315285
POP1	Q99575	0.0874627	0.289647
PPR18	Q6NYC8	0.0874627	0.26428
RRS1	Q15050	0.0857298	0.303065
NOP58	Q9Y2X3	0.0836578	0.311483
DDX24	Q9GZR7	0.0824622	0.300431
AT2A1	O14983	0.0824622	0.286894
DHX16	O60231	0.0824622	0.286894
NB5R3	P00387	0.0824622	0.286894
AT2B4	P23634	0.0824622	0.263249
KC1A	P48729	0.0824622	0.263249
GBB1	P62873	0.0824622	0.263249
SCPDL	Q8NBX0	0.0824622	0.263249
GHC1	Q9H936	0.0824622	0.263249
MOV10	Q9HCE1	0.0824622	0.263249
FMR1	Q06787	0.0780026	0.284299
STIM1	Q13586	0.0780026	0.284299
ZCH18	Q86VM9	0.0766213	0.295493
MFAP1	P55081	0.0740006	0.293171
IMA1	P52292	0.0740005	0.261278
SRSF5	Q13243	0.0740005	0.261278
LARP1	Q6PKG0	0.0740005	0.261278
RL18	Q07020	0.0703893	0.279514
PEX14	O75381	0.0703893	0.260334
RENR	O75787	0.0703893	0.260334
TMM33	P57088	0.0703893	0.260334
TWF1	Q12792	0.0703893	0.260334
CD166	Q13740	0.0703893	0.260334
P66B	Q8WXI9	0.0703893	0.260334
PKCB1	Q9ULU4	0.0703893	0.260334
RSMB	P14678	0.0695409	0.29605
TERA	P55072	0.0692627	0.288784
RSMN	P63162	0.0687127	0.295068
DHX9	Q08211	0.0673994	0.316846
LPPRC	P42704	0.0673381	0.322827
RL27A	P46776	0.0671142	0.259415
P5CS	P54886	0.0655883	0.276223
SMD2	P62316	0.0641302	0.275175
RL36	Q9Y3U8	0.0641302	0.258518
VAPB	O95292	0.0627358	0.27415
TMEDA	P49755	0.0627358	0.27415
IQGA1	P46940	0.0624225	0.3079
SPTN2	O15020	0.0614006	0.280875
SNR40	Q96DI7	0.0614006	0.273146
SCO1	O75880	0.0614006	0.257644
CYB5	P00167	0.0614006	0.257644
ECHB	P55084	0.0614006	0.257644
1433E	P62258	0.0614006	0.257644
RM39	Q9NYK5	0.0614006	0.257644
FXR1	P51114	0.0601211	0.272164
PCNA	P12004	0.0588936	0.256789
GRP75	P38646	0.0584167	0.285055
LYRIC	Q86UE4	0.0577154	0.270256
ODO2	P36957	0.0565837	0.269329
ECHA	P40939	0.0565837	0.269329
THIL	P24752	0.0565837	0.255954
SRSF6	Q13247	0.0558532	0.274716
ODPB	P11177	0.0544478	0.256967
SMC1A	Q14683	0.0539388	0.280346
ODPX	O00330	0.0524674	0.259338
RL35A	P18077	0.0524674	0.259338
AFG32	Q9Y4W6	0.0506262	0.275537
NDUS2	O75306	0.0506262	0.261626
FXR2	P51116	0.0506262	0.261626
VDAC3	Q9Y277	0.0489096	0.278266
RPN2	P04844	0.0465426	0.282213
AMPN	P15144	0.0462937	0.3041
HNRH3	P31942	0.0458037	0.305463
RLA0	P05388	0.0443941	0.270064
RS17	P08708	0.0443941	0.270064
CRNL1	Q9BZJ0	0.0430687	0.272018
TXTP	P53007	0.0424353	0.28964
ITB1	P05556	0.0418203	0.273919
BRX1	Q8TDN6	0.0395283	0.27757
RL9	P32969	0.0374747	0.281042
COPA	P53621	0.035624	0.304024
RL23	P62829	0.035624	0.284353
GNL3	Q9BVP2	0.035624	0.284353
RL28	P46779	0.0324215	0.290558
EPHA2	P29317	0.0274806	0.30163
LMAN1	P49257	0.0274806	0.30163
SC22B	O75396	0.0269671	0.302911
H2BFS	P57053	0.0246621	0.382463
CPT1A	P50416	0.0242476	0.310206
RRBP1	Q9P2E9	0.023364	0.376562
EMD	P50402	0.0207586	0.321142
HNRPM	P52272	0.0168083	0.461943
CHD4	Q14839	0.0149503	0.345643
LMNB1	P20700	0.00585273	0.433685
ATPA	P25705	0.00510694	0.449922
TMM43	Q9BTV4	0	0.362343
SFXN1	Q9H9B4	0	0.35333
HNRPF	P52597	0	0.348021
MYO1C	O00159	0	0.343336
RL11	P62913	0	0.341385
RL26L	Q9UNX3	0	0.336289
MGN2	Q96A72	0	0.334153
HNRC2	B2RXH8	0	0.333061
SRSF4	Q08170	0	0.330827
ZN638	Q14966	0	0.326138
RB11B	Q15907	0	0.323668
RS2	P15880	0	0.319781
GTF2I	P78347	0	0.319781
CHD1	O14646	0	0.317052
NOG2	Q13823	0	0.315642
MIC19	Q9NX63	0	0.314198
ACL6A	O96019	0	0.312719
GRSF1	Q12849	0	0.308047
NDUA9	Q16795	0	0.306401
RADI	P35241	0	0.304706
EMC2	Q15006	0	0.304706
FAF2	Q96CS3	0	0.304706
DDX31	Q9H8H2	0	0.304706
TIM50	Q3ZCQ8	0	0.302958
SRS10	O75494	0	0.301151
PKP3	Q9Y446	0	0.301151
ZCCHV	Q7Z2W4	0	0.295334
YTDC1	Q96MU7	0	0.295334
PACN3	Q9UKS6	0	0.295334
SERPH	P50454	0	0.293241
CHERP	Q8IWX8	0	0.293241
CLCC1	Q96S66	0	0.293241
RT23	Q9Y3D9	0	0.293241
NEUA	Q8NFW8	0	0.291058
PUF60	Q9UHX1	0	0.291058
ATAD1	Q8NBU5	0	0.288775
TMED4	Q7Z7H5	0	0.286382
NDUS3	O75489	0	0.283864
LAT1	Q01650	0	0.281207
SENP3	Q9H4L4	0	0.281207
PTH2	Q9Y3E5	0	0.281207
RAB12	Q6IQ22	0	0.278392
RFIP5	Q9BXF6	0	0.278392
EIF3L	Q9Y262	0	0.278392
SPIT1	O43278	0	0.275396
PLOD3	O60568	0	0.275396
HEXB	P07686	0	0.275396
RL12	P30050	0	0.275396
RAB38	P57729	0	0.275396
RS25	P62851	0	0.275396
CP51A	Q16850	0	0.275396
PDLI7	Q9NR12	0	0.275396
NDUAC	Q9UI09	0	0.275396
HMGN4	O00479	0	0.272191
S12A2	P55011	0	0.272191
LSM3	P62310	0	0.272191
RT27	Q92552	0	0.272191
TIM21	Q9BVV7	0	0.272191
SURF6	O75683	0	0.268743
IF4B	P23588	0	0.268743
DHC24	Q15392	0	0.268743
MCU	Q8NE86	0	0.268743
RM48	Q96GC5	0	0.268743
PLCE	Q9NUQ2	0	0.268743
SCAM1	O15126	0	0.265008
MOT4	O15427	0	0.265008
TPSN	O15533	0	0.265008
SRS11	Q05519	0	0.265008
UBXN4	Q92575	0	0.265008
TIM14	Q96DA6	0	0.265008
NOP10	Q9NPE3	0	0.265008
SF3B6	Q9Y3B4	0	0.265008
CSK21	P68400	0	0.260931
VAS1	Q15904	0	0.260931
LRRC1	Q9BTT6	0	0.260931
RM17	Q9NRX2	0	0.260931
UB2J1	Q9Y385	0	0.260931
PSD11	O00231	0	0.256439
MAFG	O15525	0	0.256439
PRC2A	P48634	0	0.256439
MOT1	P53985	0	0.256439
RM45	Q9BRJ2	0	0.256439
MAK16	Q9BXY0	0	0.256439
RGAP1	Q9H0H5	0	0.256439
FND3A	Q9Y2H6	0	0.256439
LAMP1	P11279	0	0.251432
NU214	P35658	0	0.251432
TAP2	Q03519	0	0.251432
PRDX1	Q06830	0	0.251432
MARC1	Q5VT66	0	0.251432
LRC8A	Q8IWT6	0	0.251432
VKORL	Q8N0U8	0	0.251432
KRI1	Q8N9T8	0	0.251432
SEC62	Q99442	0	0.251432
RPF1	Q9H9Y2	0	0.251432
STX8	Q9UNK0	0	0.251432
NPTN	Q9Y639	0	0.251432
CK098	E9PRG8	0	0.245775
MYO1B	O43795	0	0.245775
ALG1	Q9BT22	0	0.245775
DHX33	Q9H6R0	0	0.245775
CIA30	Q9Y375	0	0.245775
RT18B	Q9Y676	0	0.245775
CLCA	P09496	0	0.239273
OCLN	Q16625	0	0.239273
TIM29	Q9BSF4	0	0.239273
ZDHC5	Q9C0B5	0	0.239273
TPC	Q9HC21	0	0.239273
EXOS3	Q9NQT5	0	0.239273
EIF3H	O15372	0	0.23163
PRPS2	P11908	0	0.23163
EIF3E	P60228	0	0.23163
KCC2D	Q13557	0	0.23163
KIF14	Q15058	0	0.23163
CDKAL	Q5VV42	0	0.23163
LPCT4	Q643R3	0	0.23163
HDGR2	Q7Z4V5	0	0.23163
SNIP1	Q8TAD8	0	0.23163
TM245	Q9H330	0	0.23163
RIOX1	Q9H6W3	0	0.23163
PSD13	Q9UNM6	0	0.23163
S4A7	Q9Y6M7	0	0.23163
MEN1	O00255	0	0.22238
RS26	P62854	0	0.22238
ARI4B	Q4LE39	0	0.22238
RAB6D	Q53S08	0	0.22238
RFIP1	Q6WKZ4	0	0.22238
VRK2	Q86Y07	0	0.22238
AKP8L	Q9ULX6	0	0.22238
FLVC1	Q9Y5Y0	0	0.22238
5NTD	P21589	0	0.210717
PSMD7	P51665	0	0.210717
TPBG	Q13641	0	0.210717
ANR22	Q5VYY1	0	0.210717
HORN	Q86YZ3	0	0.210717
ERBIN	Q96RT1	0	0.210717
MIC26	Q9BUR5	0	0.210717
TRM1	Q9NXH9	0	0.210717
ERGI3	Q9Y282	0	0.210717
RT17	Q9Y2R5	0	0.210717
AP1G1	O43747	0	0.195093
NDUC2	O95298	0	0.195093
SOAT1	P35610	0	0.195093
DNJC3	Q13217	0	0.195093
ADAM9	Q13443	0	0.195093
PCAT2	Q7L5N7	0	0.195093
JAGN1	Q8N5M9	0	0.195093
IGSF8	Q969P0	0	0.195093
TAM41	Q96BW9	0	0.195093
LMBL3	Q96JM7	0	0.195093
ERP44	Q9BS26	0	0.195093
NACAM	E9PAV3	0	0.171985
PLCB	O15120	0	0.171985
IF4G3	O43432	0	0.171985
HIP1R	O75146	0	0.171985
MPPB	O75439	0	0.171985
CCNK	O75909	0	0.171985
SRP72	O76094	0	0.171985
SCAF4	O95104	0	0.171985
RRAS	P10301	0	0.171985
LAMC1	P11047	0	0.171985
PDIA4	P13667	0	0.171985
PRPS3	P21108	0	0.171985
ITA3	P26006	0	0.171985
MARCS	P29966	0	0.171985
NKTR	P30414	0	0.171985
LONM	P36776	0	0.171985
RPB9	P36954	0	0.171985
FDFT	P37268	0	0.171985
GNAQ	P50148	0	0.171985
AP1S1	P61966	0	0.171985
CYC	P99999	0	0.171985
CD47	Q08722	0	0.171985
LTOR4	Q0VGL1	0	0.171985
PTK7	Q13308	0	0.171985
RM49	Q13405	0	0.171985
RBMS2	Q15434	0	0.171985
BCORL	Q5H9F3	0	0.171985
NU188	Q5SRE5	0	0.171985
LCLT1	Q6UWP7	0	0.171985
IQGA3	Q86VI3	0	0.171985
PHC2	Q8IXK0	0	0.171985
INT1	Q8N201	0	0.171985
PNPT1	Q8TCS8	0	0.171985
CKAP2	Q8WWK9	0	0.171985
SREK1	Q8WXA9	0	0.171985
CENPN	Q96H22	0	0.171985
QKI	Q96PU8	0	0.171985
NACC1	Q96RE7	0	0.171985
EFGM	Q96RP9	0	0.171985
PNKP	Q96T60	0	0.171985
ASHWN	Q9BVC5	0	0.171985
TM109	Q9BVC6	0	0.171985
SPNS1	Q9H2V7	0	0.171985
CHM4B	Q9H444	0	0.171985
ECT2	Q9H8V3	0	0.171985
RHOF	Q9HBH0	0	0.171985
USE1	Q9NZ43	0	0.171985
RCOR3	Q9P2K3	0	0.171985
CING	Q9P2M7	0	0.171985
TSKS	Q9UJT2	0	0.171985
MYO5B	Q9ULV0	0	0.171985
LC7L2	Q9Y383	0	0.171985
MTF2	Q9Y483	0	0.171985
KTN1	Q86UP2	-0.00841221	0.44236
CKAP4	Q07065	-0.00916006	0.435714
EFTU	P49411	-0.01543	0.401791
H2B1M	Q99879	-0.0220938	0.587423
PABP1	P11940	-0.0223676	0.449195
RPN1	P04843	-0.0242476	0.444828
SND1	Q7KZF4	-0.0250911	0.378401
DSG2	Q14126	-0.0272215	0.439075
RAB7A	P51149	-0.0310269	0.370086
RBM3	P98179	-0.0339474	0.366857
TRA2A	Q13595	-0.0339474	0.366857
DDX5	P17844	-0.0347654	0.517934
OST48	P39656	-0.0347654	0.428753
HS71L	P34931	-0.035624	0.427853
RT22	P82650	-0.0384743	0.362631
GPDM	P43304	-0.0389942	0.424712
CD44	P16070	-0.0400775	0.423818
HS90A	P07900	-0.0412227	0.422928
TMED9	Q9BVK6	-0.0430687	0.35907
DDX17	Q92841	-0.0484985	0.506082
PDIA3	P30101	-0.050626	0.464571
TBL2	Q9Y4P3	-0.0506262	0.354345
ADT2	P05141	-0.0515303	0.504673
RS3	P23396	-0.0529489	0.504114
ATPB	P06576	-0.0533633	0.775338
RLA2	P05387	-0.0544477	0.352353
NUCL	P19338	-0.0551416	0.748458
RL4	P36578	-0.0561432	0.539645
ADT1	P12235	-0.0588936	0.461664
RL6	Q02878	-0.0595011	0.50222
DKC1	O60832	-0.0614005	0.461051
U2AF1	Q01081	-0.0614005	0.349237
TF3C4	Q9UKN8	-0.0614005	0.349237
TMX2	Q9Y320	-0.0614005	0.349237
NCLN	Q969V3	-0.0622843	0.46086
CTND1	O60716	-0.0627358	0.572493
POTEJ	P0CG39	-0.0636586	0.572429
ENPL	P14625	-0.0641303	0.412506
CALM1	P0DP23	-0.0641303	0.348159
PP1G	P36873	-0.0641303	0.348159
RAB5B	P61020	-0.0641303	0.348159
SPTN1	Q13813	-0.0666246	0.924915
LEG1	P09382	-0.0671143	0.34706
RL35	P42766	-0.0671143	0.34706
RAB2B	Q8WUD1	-0.0671143	0.34706
PGRC1	O00264	-0.0703893	0.459602
ML12A	P19105	-0.0703894	0.411114
DHX36	Q9H2U1	-0.0703894	0.345937
RTN4	Q9NQC3	-0.0703894	0.345937
ATP5H	O75947	-0.0740005	0.34479
SBDS	Q9Y3A5	-0.0740005	0.34479
1433G	P61981	-0.0780026	0.343617
SC11A	P67812	-0.0780026	0.343617
TOIP1	Q5JTV8	-0.0794345	0.459028
LETM1	O95202	-0.0801703	0.501038
RS20	P60866	-0.0801703	0.409614
VDAC1	P21796	-0.0810715	0.697798
BAP31	P51572	-0.0816838	0.574079
DHX15	O43143	-0.0824622	0.638827
DIC	Q9UBX3	-0.0824622	0.409357
AKAP8	O43823	-0.0824622	0.342414
QCR7	P14927	-0.0824622	0.342414
MTX1	Q13505	-0.0824622	0.342414
ABD12	Q8N2K0	-0.0824622	0.342414
EMC3	Q9P0I2	-0.0824622	0.342414
OGDHL	Q9ULD0	-0.0824622	0.342414
HS71A	P0DMV8	-0.0843922	0.699285
YBOX1	P67809	-0.0859732	0.608347
SPTB2	Q01082	-0.0872511	1.08457
SPTC1	O15269	-0.0874627	0.408896
RS12	P25398	-0.0874627	0.34118
RAC1	P63000	-0.0874627	0.34118
NDUS1	P28331	-0.0874628	0.459044
TDIF2	Q5QJE6	-0.091148	0.459178
HNRL1	Q9BUJ2	-0.091148	0.459178
H2AX	P16104	-0.0920291	0.732204
P4K2A	Q9BTU6	-0.0931095	0.339912
TRABD	Q9H4I3	-0.0931095	0.339912
RL26	P61254	-0.0962152	0.502893
MCM3	P25205	-0.0972972	0.459548
YBOX3	P16989	-0.0995356	0.459723
RALA	P11233	-0.0995358	0.408245
CATC	P53634	-0.0995358	0.338606
TM209	Q96SK2	-0.0995358	0.338606
OCAD1	Q9NX40	-0.0995358	0.338606
RBM7	Q9Y580	-0.0995358	0.338606
TIF1B	Q13263	-0.101086	0.678156
UTP4	Q969X6	-0.103094	0.408153
COF1	P23528	-0.10497	0.504476
H37	Q5TEC6	-0.105493	0.741269
LMNB2	Q03252	-0.10561	0.934354
RAD50	Q92878	-0.106915	0.408097
ABCB7	O75027	-0.106915	0.337259
MCM4	P33991	-0.106915	0.337259
RL30	P62888	-0.106915	0.337259
RL38	P63173	-0.106915	0.337259
YTHD1	Q9BYJ9	-0.106915	0.337259
H2A1B	P04908	-0.106915	1.16195
RL10	P27635	-0.106915	0.544789
MRT4	Q9UKD2	-0.106915	0.460424
PABP3	Q9H361	-0.108934	0.505288
CTNB1	P35222	-0.110424	0.618118
LMNA	P02545	-0.110902	1.31335
SPCS2	Q15005	-0.113211	0.506219
QCR2	P22695	-0.115477	0.54742
ACSL4	O60488	-0.115477	0.335866
K2013	Q8IYS2	-0.115477	0.335866
SON	P18583	-0.116814	0.621174
H31	P68431	-0.117618	1.05431
ITPR3	Q14573	-0.118645	0.586361
H2AZ	P0C0S5	-0.120294	0.782736
ABT1	Q9ULW3	-0.120294	0.40818
PLAK	P14923	-0.123382	0.550039
SCMC1	Q6NUK1	-0.125531	0.46285
ODB2	P11182	-0.125531	0.334422
SSBP	Q04837	-0.125531	0.334422
GHC2	Q9H1K4	-0.125531	0.334422
DCA13	Q9NV06	-0.125531	0.334422
ARL8B	Q9NVJ2	-0.125531	0.334422
GNL3L	Q9NVN8	-0.125531	0.334422
LIMA1	Q9UHB6	-0.125531	0.334422
RT02	Q9Y399	-0.125531	0.334422
ACTN4	O43707	-0.127524	1.49675
LAD1	O00515	-0.131245	0.510641
M2OM	Q02978	-0.13245	0.553218
H4	P62805	-0.134849	2.09056
POTEE	Q6S8J3	-0.13505	1.0547
ANXA2	P07355	-0.135352	0.593635
VAPA	Q9P0L0	-0.135883	0.666442
ODO1	Q02218	-0.137504	0.594614
MUC18	P43121	-0.137504	0.464759
LAMC2	Q13753	-0.137504	0.464759
RL7L	Q6DKI1	-0.137504	0.408769
LDLR	P01130	-0.137504	0.332919
P53	P04637	-0.137504	0.332919
PPT1	P50897	-0.137504	0.332919
AT2C1	P98194	-0.137504	0.332919
SURF1	Q15526	-0.137504	0.332919
TM9S4	Q92544	-0.137504	0.332919
CATZ	Q9UBR2	-0.137504	0.332919
TRAM1	Q15629	-0.139725	0.595632
ATPO	P48047	-0.14439	0.514225
RAB5C	P51148	-0.14439	0.514225
DHX30	Q7L2E3	-0.14439	0.514225
RAB3D	O95716	-0.14439	0.409115
TIA1	P31483	-0.14439	0.409115
RT29	P51398	-0.14439	0.409115
ABCF1	Q8NE71	-0.14439	0.409115
VDAC2	P45880	-0.145851	0.741315
PHB2	Q99623	-0.149576	0.841321
RL8	P62917	-0.152003	0.560524
ESYT2	A0FGR8	-0.152003	0.516398
HLAC	P10321	-0.152003	0.409556
S10AG	Q96FQ6	-0.152003	0.409556
MIC25	Q9BRQ6	-0.152003	0.409556
TIDC1	Q9NPL8	-0.152003	0.409556
PSMD3	O43242	-0.152003	0.33135
EF1B	P24534	-0.152003	0.33135
DSG3	P32926	-0.152003	0.33135
RHOG	P84095	-0.152003	0.33135
MFTC	Q9H2D1	-0.152003	0.33135
ESF1	Q9H501	-0.152003	0.601387
COX5A	P20674	-0.152003	0.467315
MITOK	Q96ER9	-0.152003	0.467315
RS18	P62269	-0.154034	0.677982
H2A2A	Q6FI13	-0.154386	1.62309
SPB1	Q8IY81	-0.155278	0.561793
RL13A	P40429	-0.156119	0.517596
COR1A	P31146	-0.157541	0.468344
DJB12	Q9NXW2	-0.157541	0.468344
RAB14	P61106	-0.159199	0.643992
RAN	P62826	-0.160465	0.410105
NOL7	Q9UMY1	-0.160465	0.410105
HMOX2	P30519	-0.162271	0.564533
RS11	P62280	-0.162271	0.564533
MYL6	P60660	-0.16273	0.683668
HNRH2	P55795	-0.163499	0.606928
MCM7	P33993	-0.163499	0.469478
MGST1	P10620	-0.164387	0.646965
PHB1	P35232	-0.16711	0.892045
RL19	P84098	-0.169925	0.52171
E2AK2	P19525	-0.169925	0.410782
MRE11	P49959	-0.169925	0.410782
SUMO1	P63165	-0.169925	0.410782
RM23	Q16540	-0.169925	0.329704
YTHD3	Q7Z739	-0.169925	0.329704
37316	Q969Z3	-0.169925	0.329704
QCR9	Q9UDW1	-0.169925	0.329704
PRC2C	Q9Y520	-0.169925	0.329704
RBP56	Q92804	-0.174029	0.764331
RAB10	P61026	-0.174029	0.569222
LEMD2	Q8NC56	-0.175087	0.523279
CCD47	Q96A33	-0.176878	0.613508
L1CAM	P32004	-0.176878	0.472107
RS7	P62081	-0.176878	0.472107
LBR	Q14739	-0.17897	0.655432
SAFB2	Q14151	-0.180572	0.769789
VATA	P38606	-0.180572	0.411607
RL34	P49207	-0.180572	0.411607
NDUV1	P49821	-0.180572	0.411607
MFF	Q9GZY8	-0.180572	0.411607
MAGT1	Q9H0U3	-0.180572	0.411607
ACTN1	P12814	-0.18516	1.77287
TCPQ	P50990	-0.186413	0.699475
RS21	P63220	-0.186413	0.526766
ACTBL	Q562R1	-0.190039	1.67589
RL7A	P62424	-0.192645	0.703686
BAG2	O95816	-0.192645	0.41261
CALR	P27797	-0.192645	0.41261
STX4	Q12846	-0.192645	0.41261
RM47	Q9HD33	-0.192645	0.41261
IF2B3	O00425	-0.192645	0.327967
DEGS1	O15121	-0.192645	0.327967
TI17B	O60830	-0.192645	0.327967
NDUS7	O75251	-0.192645	0.327967
HXK1	P19367	-0.192645	0.327967
EMC4	Q5J8M3	-0.192645	0.327967
STAG2	Q8N3U4	-0.192645	0.327967
GPX8	Q8TED1	-0.192645	0.327967
TFP11	Q9UBB9	-0.192645	0.327967
AP1M2	Q9Y6Q5	-0.192645	0.327967
HSP7C	P11142	-0.193748	1.91361
GTPB4	Q9BZE4	-0.19592	0.705905
COPB2	P35606	-0.197037	0.623591
HS90B	P08238	-0.19878	0.893718
HACD3	Q9P035	-0.201634	0.477179
SDHA	P31040	-0.202817	0.710588
QCR8	O14949	-0.206451	0.413824
COX2	P00403	-0.206451	0.413824
PYRD	Q02127	-0.206451	0.413824
ZO1	Q07157	-0.207805	0.830491
RACK1	P63244	-0.209453	0.583715
TFR1	P02786	-0.210218	0.715626
STML2	Q9UJZ1	-0.211504	0.6309
TOM70	O94826	-0.211504	0.978575
RS14	P62263	-0.212545	0.796764
HNRH1	P31943	-0.213244	1.08403
ACTB	P60709	-0.213904	4.7163
RAB1B	Q9H0U4	-0.214125	0.718289
MYH10	P35580	-0.214444	1.31593
ATX2L	Q8WWM7	-0.215729	0.586314
SRPRB	Q9Y5M8	-0.215729	0.586314
ATD3B	Q5T9A4	-0.217591	0.678297
TOM40	O96008	-0.222392	0.538094
F120A	Q9NZB2	-0.222392	0.538094
NH2L1	P55769	-0.222392	0.48156
SC61B	P60468	-0.222392	0.415295
1433F	Q04917	-0.222392	0.415295
PURB	Q96QR8	-0.222392	0.415295
HAX1	O00165	-0.222392	0.326121
IF2P	O60841	-0.222392	0.326121
RAB34	Q9BZG1	-0.222392	0.326121
RM46	Q9H2W6	-0.222392	0.326121
PLRKT	Q9HBL7	-0.222392	0.326121
RM22	Q9NWU5	-0.222392	0.326121
MYEF2	Q9P2K5	-0.222392	0.326121
MYO6	Q9UM54	-0.222392	0.326121
COX41	P13073	-0.222393	0.681161
RS13	P62277	-0.222393	0.681161
ADT3	P12236	-0.227069	0.997985
RL5	P46777	-0.228819	0.850048
RS16	P62249	-0.233199	0.814317
MIC60	Q16891	-0.233957	1.35505
SEC13	P55735	-0.234465	0.484139
FAM3C	Q92520	-0.234465	0.484139
RSSA	P08865	-0.237039	0.817583
EPS8	Q12929	-0.241008	0.544025
NPC1	O15118	-0.241008	0.41708
RM03	P09001	-0.241008	0.41708
RS30	P62861	-0.241008	0.41708
ESRP1	Q6NXG1	-0.241008	0.41708
MAL2	Q969L2	-0.241008	0.41708
UFSP2	Q9NUQ7	-0.241008	0.41708
ZN326	Q5BKZ1	-0.243271	0.781182
RS27A	P62979	-0.243378	1.96506
G3P	P04406	-0.243926	0.694013
ACTC	P68032	-0.245113	4.32617
MOES	P26038	-0.245113	0.824448
ATPG	P36542	-0.245113	0.598527
ACTS	P68133	-0.247341	4.37591
EPIPL	P58107	-0.247928	0.784755
RING1	Q06587	-0.247928	0.48703
MCM6	Q14566	-0.247928	0.48703
CGAS	Q8N884	-0.247928	0.48703
RS6	P62753	-0.252766	0.788467
MPCP	Q00325	-0.254814	1.10836
AUP1	Q9Y679	-0.255257	0.653116
WDHD1	O75717	-0.263034	0.605976
TPM3	P06753	-0.263034	0.551054
MPRIP	Q6WCQ1	-0.263034	0.551054
RM37	Q9BZE1	-0.263034	0.551054
DJC11	Q9NVH1	-0.263034	0.551054
PKP4	Q99569	-0.263034	0.490284
PA2G4	Q9UQ80	-0.263034	0.490284
DAD1	P61803	-0.263034	0.419257
PWP1	Q13610	-0.263034	0.419257
QSOX2	Q6ZRP7	-0.263034	0.419257
EMC5	Q8N4V1	-0.263034	0.419257
BRD4	O60885	-0.263034	0.324141
NDUS6	O75380	-0.263034	0.324141
PCM1	Q15154	-0.263034	0.324141
RCL1	Q9Y2P8	-0.263034	0.324141
RBMX2	Q9Y388	-0.263034	0.324141
LSM4	Q9Y4Z0	-0.263034	0.324141
CFA20	Q9Y6A4	-0.263034	0.324141
RL13	P26373	-0.267933	0.843831
RS19	P39019	-0.270648	0.972098
CMC1	O75746	-0.275634	0.555069
SAS10	Q9NQZ2	-0.280108	0.665702
RS15	P62841	-0.280108	0.493967
NSUN2	Q08J23	-0.280108	0.493967
DHCR7	Q9UBM7	-0.280108	0.493967
RL14	P50914	-0.283793	0.614578
NUFP2	Q7Z417	-0.283793	0.614578
RS8	P62241	-0.28473	0.945156
H2AY	O75367	-0.285909	1.11196
PLEC	Q15149	-0.288877	8.35861
TPM4	P67936	-0.289507	0.769681
RBM47	A0AV96	-0.289507	0.421932
ABHGA	O95870	-0.289507	0.421932
INF2	Q27J81	-0.289507	0.421932
COX20	Q5RI15	-0.289507	0.421932
C1TM	Q6UB35	-0.289507	0.421932
ERGI1	Q969X5	-0.289507	0.421932
SE1L1	Q9UBV2	-0.289507	0.421932
MTCH2	Q9Y6C9	-0.292782	0.819057
PAIRB	Q8NC51	-0.293731	0.723627
G3BP1	Q13283	-0.295456	1.08332
ZN185	O15231	-0.297681	0.914066
RL17	P18621	-0.297681	0.914066
PCBP1	Q15365	-0.29956	0.824214
MYPT1	O14974	-0.29956	0.675503
BOP1	Q14137	-0.29956	0.675503
RT35	P82673	-0.29956	0.498156
ORNT1	Q9Y619	-0.29956	0.498156
RS24	P62847	-0.308122	0.624604
CAPR1	Q14444	-0.308753	1.34715
LAMB3	Q13751	-0.31034	1.22765
AT5F1	P24539	-0.31034	0.680912
TCPZ	P40227	-0.314109	0.835249
BIP	P11021	-0.314381	2.67881
FLNA	P21333	-0.320668	2.74255
TOIP2	Q8NFQ8	-0.321928	0.569725
A4	P05067	-0.321928	0.425252
TSP1	P07996	-0.321928	0.425252
ITB4	P16144	-0.321928	0.425252
DNLI3	P49916	-0.321928	0.425252
CISD2	Q8N5K1	-0.321928	0.425252
RM44	Q9H9J2	-0.321928	0.425252
MCES	O43148	-0.321928	0.321991
SPTB1	P11277	-0.321928	0.321991
PSA4	P25789	-0.321928	0.321991
VEZF1	Q14119	-0.321928	0.321991
CDC37	Q16543	-0.321928	0.321991
CDCA2	Q69YH5	-0.321928	0.321991
COX18	Q8N8Q8	-0.321928	0.321991
DIK2A	Q8NDZ4	-0.321928	0.321991
TMX4	Q9H1E5	-0.321928	0.321991
STAU2	Q9NUL3	-0.321928	0.321991
WDR46	O15213	-0.321928	0.502955
ANXA1	P04083	-0.321928	0.502955
RM13	Q9BYD1	-0.321928	0.502955
NXF1	Q9UBU9	-0.321928	0.502955
CLH1	Q00610	-0.321928	1.88511
EF1G	P26641	-0.330149	0.847365
GCN1	Q92616	-0.332575	0.746465
TCPD	P50991	-0.333424	1.04013
CYB5B	O43169	-0.334419	0.692924
TCPB	P78371	-0.338169	1.09104
STX7	O15400	-0.341037	0.575712
RT34	P82930	-0.341037	0.575712
EF1A3	Q5VTE0	-0.343302	1.27606
SURF4	O15260	-0.347923	0.508494
BUB3	O43684	-0.347923	0.508494
SYIC	P41252	-0.347923	0.508494
RM19	P49406	-0.353637	0.643145
VIME	P08670	-0.354283	1.68117
RAB6A	P20340	-0.36257	1.11912
ABCBA	Q9NRK6	-0.36257	0.706838
CRBG1	Q9Y4K1	-0.36257	0.582408
LC7L3	O95232	-0.36257	0.429431
RDH14	Q9HBH5	-0.36257	0.429431
TBB5	P07437	-0.364274	3.87941
H2B2C	Q6DN03	-0.366782	0.977393
TIAR	Q01085	-0.371969	0.650523
FKBP8	Q14318	-0.371969	0.650523
TCPH	Q99832	-0.378512	1.03864
ACBD5	Q5T8D3	-0.378512	0.514947
FA98A	Q8NCA5	-0.378512	0.514947
RM16	Q9NX20	-0.378512	0.514947
UTP6	Q9NYH9	-0.378512	0.514947
RS4X	P62701	-0.38109	1.69435
TCPA	P17987	-0.383329	1.14287
SUN1	O94901	-0.383329	0.77586
MYH9	P35579	-0.386881	8.10993
RFC3	P40938	-0.387023	0.589941
IF6	P56537	-0.387023	0.589941
TBB4B	P68371	-0.390206	4.44688
HLAA	P04439	-0.392317	0.658649
UBP10	Q14694	-0.392317	0.658649
VAMP3	Q15836	-0.392317	0.658649
KPYM	P14618	-0.395929	0.723136
RL22	P35268	-0.395929	0.723136
MIC27	Q6UXV4	-0.395929	0.723136
TBA4A	P68366	-0.398084	2.08827
CMC2	Q9UJS0	-0.398549	1.1602
ALDOA	P04075	-0.398549	0.784571
EGFR	P00533	-0.40439	1.01134
EMC7	Q9NPA0	-0.415037	0.793951
RS28	P62857	-0.415037	0.667642
MK67I	Q9BYG3	-0.415037	0.667642
RUVB1	Q9Y265	-0.415038	1.02088
DDX56	Q9NY93	-0.415038	0.853145
SYVC	P26640	-0.415038	0.732376
CPNE3	O75131	-0.415038	0.598475
PTGES	O14684	-0.415038	0.522548
EIF3I	Q13347	-0.415038	0.522548
FA83H	Q6ZRV2	-0.415038	0.522548
S35E1	Q96K37	-0.415038	0.522548
RTRAF	Q9Y224	-0.415038	0.522548
UTP11	Q9Y3A2	-0.415038	0.522548
NDUS5	O43920	-0.415038	0.434791
PGK1	P00558	-0.415038	0.434791
GANAB	Q14697	-0.415038	0.434791
MSMO1	Q15800	-0.415038	0.434791
CISY	O75390	-0.415038	0.319614
SP1	P08047	-0.415038	0.319614
HCFC1	P51610	-0.415038	0.319614
ORML2	Q53FV1	-0.415038	0.319614
FBX11	Q86XK2	-0.415038	0.319614
F210A	Q96ND0	-0.415038	0.319614
TB182	Q9C0C2	-0.415038	0.319614
TBB3	Q13509	-0.419154	3.2603
TBB4A	P04350	-0.426093	3.64486
FUBP3	Q96I24	-0.436099	1.41057
TBA1B	P68363	-0.43758	2.70508
WDR74	Q6RFH5	-0.440573	0.677647
AKAP1	Q92667	-0.440573	0.677647
G3BP2	Q9UN86	-0.445411	1.37201
EF1D	P29692	-0.447459	1.32223
RINI	P13489	-0.447459	0.60822
KIF23	Q02241	-0.447459	0.60822
FLII	Q13045	-0.447459	0.60822
TCPG	P49368	-0.456378	1.33361
RS15A	P62244	-0.459432	1.11738
GLYM	P34897	-0.459432	0.531622
RT18A	Q9NVS2	-0.459432	0.531622
NOP53	Q9NZM5	-0.459432	0.531622
TBB2A	Q13885	-0.460025	4.55732
COPB	P53618	-0.463947	1.0643
RM11	Q9Y3B7	-0.465664	0.885798
LAMA3	Q16787	-0.469485	1.29548
IF4A1	P60842	-0.485427	1.14228
VAMP8	Q9BV40	-0.485427	0.765814
SAM50	Q9Y512	-0.485427	0.765814
SCAM3	O14828	-0.485427	0.619454
NDUB3	O43676	-0.485427	0.441846
PKP1	Q13835	-0.485427	0.441846
PEBB	Q13951	-0.485427	0.441846
CIRBP	Q14011	-0.485427	0.441846
IF16	Q16666	-0.485427	0.441846
TPRN	Q4KMQ1	-0.485427	0.441846
MBLC2	Q68D91	-0.485427	0.441846
MED12	Q93074	-0.485427	0.441846
RMND1	Q9NWS8	-0.485427	0.441846
TOM22	Q9NS69	-0.4975	0.840003
RS27	P42677	-0.5025	0.701467
SCRB2	Q14108	-0.5025	0.701467
OXA1L	Q15070	-0.5025	0.701467
RT07	Q9Y2R9	-0.5025	0.701467
TBB6	Q9BUF5	-0.510195	2.80045
RGPD2	P0DJD1	-0.514573	0.77939
YMEL1	Q96TA2	-0.514573	0.77939
AMFR	Q9UKV5	-0.514573	0.77939
PSA7	O14818	-0.514573	0.542633
SCO2	O43819	-0.514573	0.542633
IF1AX	P47813	-0.514573	0.542633
MCM2	P49736	-0.514573	0.542633
SQSTM	Q13501	-0.514573	0.542633
RM27	Q9P0M9	-0.514573	0.542633
RS10	P46783	-0.526069	1.11854
MYH14	Q7Z406	-0.530515	1.18503
PRS10	P62333	-0.530515	0.632547
EF1A2	Q05639	-0.533432	1.48999
VANG1	Q8TAA9	-0.540568	0.715805
RM04	Q9BYD3	-0.540568	0.715805
CPSF3	Q9UKF6	-0.540568	0.715805
RAB6B	Q9NRW1	-0.547488	1.20099
PRS7	P35998	-0.552541	0.869968
EIF3C	Q99613	-0.554589	1.39589
EF2	P13639	-0.561879	1.08312
FUBP1	Q96AE4	-0.573735	1.78736
ACTN3	Q08043	-0.584963	1.03158
M4K4	O95819	-0.584963	0.732242
RAB13	P51153	-0.584963	0.732242
IMP3	Q9NV31	-0.584963	0.732242
WFS1	O76024	-0.584963	0.64801
CAVN3	Q969G5	-0.584963	0.64801
RT14	O60783	-0.584963	0.556274
PSMD6	Q15008	-0.584963	0.556274
EFHD2	Q96C19	-0.584963	0.556274
SELS	Q9BQE4	-0.584963	0.556274
TXD17	Q9BRA2	-0.584963	0.556274
PDLI1	O00151	-0.584963	0.451469
DPOD1	P28340	-0.584963	0.451469
IDH3A	P50213	-0.584963	0.451469
VAMP7	P51809	-0.584963	0.451469
UB2G2	P60604	-0.584963	0.451469
TRM1L	Q7Z2T5	-0.584963	0.451469
IPRI	Q8IWB1	-0.584963	0.451469
DEFM	Q9HBH1	-0.584963	0.451469
EXOS4	Q9NPD3	-0.584963	0.451469
ATX10	Q9UBB4	-0.584963	0.451469
ZRAB2	O95218	-0.584963	0.316912
GOSR1	O95249	-0.584963	0.316912
S39A7	Q92504	-0.584963	0.316912
MGST2	Q99735	-0.584963	0.316912
TM165	Q9HC07	-0.584963	0.316912
ST7	Q9NRC1	-0.584963	0.316912
DDX20	Q9UHI6	-0.584963	0.316912
ACTN2	P35609	-0.607683	1.90465
ARC1B	O15143	-0.621488	0.906675
GOGB1	Q14789	-0.628031	1.6799
PDLI5	Q96HC4	-0.628031	0.830802
RM02	Q5T653	-0.63743	0.75129
CBPD	O75976	-0.652077	0.666567
CAZA2	P47755	-0.652077	0.666567
EXOS2	Q13868	-0.652077	0.666567
CD109	Q6YHK3	-0.652077	0.666567
SRPK1	Q96SB4	-0.652077	0.666567
RB33B	Q9H082	-0.652077	0.666567
DYHC1	Q14204	-0.657112	1.51405
RENT1	Q92900	-0.658963	1.23131
NSA2	O95478	-0.662965	0.928335
ENOA	P06733	-0.667425	1.16389
DESP	P15924	-0.669459	4.55869
RT26	Q9BYN8	-0.678072	0.852792
RB27B	O00194	-0.678072	0.573627
WDR75	Q8IWA0	-0.678072	0.573627
S29A1	Q99808	-0.678072	0.573627
VATB2	P21281	-0.70044	0.773647
TSR1	Q2NL82	-0.70044	0.773647
FAS	P49327	-0.705165	9.25038
WDR43	Q15061	-0.716207	1.12072
SYEP	P07814	-0.722466	1.4376
PCBP2	Q15366	-0.724366	1.58999
ZO2	Q9UDY2	-0.736966	1.67922
ATP5L	O75964	-0.736966	1.05147
NDUBA	O96000	-0.736966	1.05147
PKP2	Q99959	-0.736966	1.05147
RCC2	Q9P258	-0.736966	0.878168
SVIL	O95425	-0.736966	0.689287
SYDC	P14868	-0.736966	0.689287
BLM	P54132	-0.736966	0.689287
OPA1	O60313	-0.736966	0.465297
SETLP	P0DME0	-0.736966	0.465297
ERF1	P62495	-0.736966	0.465297
TMED1	Q13445	-0.736966	0.465297
TM201	Q5SNT2	-0.736966	0.465297
AHDC1	Q5TGY3	-0.736966	0.465297
CYFP1	Q7L576	-0.736966	0.465297
PSMD2	Q13200	-0.736966	1.52826
WDR12	Q9GZL7	-0.765535	0.980609
IF5A1	P63241	-0.777608	1.24561
VASP	P50552	-0.777608	0.800296
RM24	Q96A35	-0.777608	0.800296
ANLN	Q9NQW6	-0.777608	0.800296
TIM23	O14925	-0.807355	0.907812
SC16A	O15027	-0.807355	0.907812
NBN	O60934	-0.807355	0.907812
SMTN	P53814	-0.807355	0.907812
NDUV2	P19404	-0.807355	0.5965
HMGB2	P26583	-0.807355	0.5965
CBX5	P45973	-0.807355	0.5965
ATP5E	P56381	-0.807355	0.5965
MAP7	Q14244	-0.807355	0.5965
MFS10	Q14728	-0.807355	0.5965
PTPRK	Q15262	-0.807355	0.5965
GGYF2	Q6Y7W6	-0.807355	0.5965
CIZ1	Q9ULV3	-0.807355	0.5965
MAVS	Q7Z434	-0.825971	1.86535
GTR1	P11166	-0.830075	1.62418
RECQ1	P46063	-0.830075	1.01261
FOXK2	Q01167	-0.847997	0.717815
HNRLL	Q8WVV9	-0.847997	0.717815
PLST	P13797	-0.862496	1.21606
LTOR1	Q6IAA8	-0.868756	2.08511
PROF1	P07737	-0.874469	1.3154
TCPE	P48643	-0.910733	2.39874
ECM29	Q5VYK3	-0.943416	1.55329
IF4G1	Q04637	-0.947533	1.64997
KINH	P33176	-1	2.53876
KRR1	Q13601	-1	1.60079
MACF1	Q9UPN3	-1	1.60079
1433S	P31947	-1	1.09379
PSD12	O00232	-1	0.985394
GHITM	Q9H3K2	-1	0.985394
OCAD2	Q56VL3	-1	0.872957
GOLM1	Q8NBJ4	-1	0.872957
PXDN	Q92626	-1	0.872957
ATX2	Q99700	-1	0.872957
KLC2	Q9H0B6	-1	0.872957
ABCF2	Q9UG63	-1	0.872957
LEG8	O00214	-1	0.754853
SCAM2	O15127	-1	0.754853
PSB4	P28070	-1	0.754853
PRS6B	P43686	-1	0.754853
KCC2G	Q13555	-1	0.754853
VPS45	Q9NRW7	-1	0.754853
PSB5	P28074	-1	0.628178
PUR8	P30566	-1	0.628178
ICT1	Q14197	-1	0.628178
RRP36	Q96EU6	-1	0.628178
VTI1B	Q9UEU0	-1	0.628178
AKAP2	Q9Y2D5	-1	0.628178
VWA8	A3KMH1	-1	0.48683
PDES1	A5PLL7	-1	0.48683
KIF2A	O00139	-1	0.48683
GOLI4	O00461	-1	0.48683
COPE	O14579	-1	0.48683
CSCL1	O94886	-1	0.48683
ATPD	P30049	-1	0.48683
ADDB	P35612	-1	0.48683
ATPK	P56134	-1	0.48683
PSA6	P60900	-1	0.48683
RL32	P62910	-1	0.48683
PON2	Q15165	-1	0.48683
SUCB2	Q96I99	-1	0.48683
RNF5	Q99942	-1	0.48683
RM34	Q9BQ48	-1	0.48683
PELO	Q9BRX2	-1	0.48683
EMRE	Q9H4I9	-1	0.48683
CYBP	Q9HB71	-1	0.48683
INO80	Q9ULG1	-1	0.48683
KDIS	Q9ULH0	-1	0.48683
COPG1	Q9Y678	-1.05889	1.75083
CPSF6	Q16630	-1.07039	1.55569
VIGLN	Q00341	-1.08746	1.35513
ANKL2	Q86XL3	-1.08746	1.35513
ATD3C	Q5T2N8	-1.1375	1.71348
DHX37	Q8IY37	-1.1375	1.0378
NOL11	Q9H8H0	-1.1375	1.0378
MA1B1	Q9UKM7	-1.1375	1.0378
RS4Y1	P22090	-1.14439	2.86128
GEMI5	Q8TEQ6	-1.16993	0.924682
TM9S2	Q99805	-1.16993	0.924682
MVP	Q14764	-1.19794	2.84042
EIF3D	O15371	-1.22239	1.31533
B3GA3	O94766	-1.22239	1.31533
PYR1	P27708	-1.22239	1.31533
PRS6A	P17980	-1.22239	0.805197
MARH5	Q9NX47	-1.22239	0.805197
SFXN3	Q9BWM7	-1.26303	1.21128
UN45A	Q9H3U1	-1.26303	1.21128
GUAA	P49915	-1.27302	2.39419
LDHA	P00338	-1.32193	1.10446
PSA5	P28066	-1.32193	1.10446
POGZ	Q7Z3K3	-1.32193	1.10446
NDUAD	Q9P0J0	-1.32193	1.10446
IMA7	O60684	-1.32193	0.675418
TRFE	P02787	-1.32193	0.675418
HLAE	P13747	-1.32193	0.675418
MDHM	P40926	-1.32193	0.675418
BRD3	Q15059	-1.32193	0.675418
ZNT9	Q6PML9	-1.32193	0.675418
MARK2	Q7KZI7	-1.32193	0.675418
HS105	Q92598	-1.32193	0.675418
TMEM9	Q9P0T7	-1.32193	0.675418
TRI33	Q9UPN9	-1.32193	0.675418
SGT1	Q9Y2Z0	-1.32193	0.675418
GPAA1	O43292	-1.41504	0.993987
IF4E	P06730	-1.41504	0.993987
2AAA	P30153	-1.41504	0.993987
SSRA	P43307	-1.41504	0.993987
MTCH1	Q9NZJ7	-1.41504	0.993987
SUN2	Q9UH99	-1.41504	0.993987
YAF2	Q8IY57	-1.45943	1.29294
COX6C	P09669	-1.48543	1.58058
CAND1	Q86VP6	-1.48543	1.58058
FRIH	P02794	-1.58496	1.77494
TPM1	P09493	-1.58496	1.48905
BRE1A	Q5VTR2	-1.58496	1.1927
COA1	Q9GZY4	-1.58496	1.1927
SERA	O43175	-1.58496	0.878397
TXNL1	O43396	-1.58496	0.878397
GALT3	Q14435	-1.58496	0.878397
PUM1	Q14671	-1.58496	0.878397
PDZ11	Q5EBL8	-1.58496	0.878397
RIOX2	Q8IUF8	-1.58496	0.878397
SMC4	Q9NTJ3	-1.58496	0.878397
EXOS1	Q9Y3B2	-1.58496	0.878397
SYRC	P54136	-1.70044	1.69194
ATRAP	Q6RW13	-1.73697	1.39987
RM55	Q7Z7F7	-1.73697	1.39987
S38A2	Q96QD8	-1.73697	1.39987
TRI25	Q14258	-1.76553	2.1801
PURA	Q00577	-1.80735	1.90085
DJC13	O75165	-1.80735	1.09277
LARP4	Q71RC2	-1.80735	1.09277
ZGPAT	Q8N5A5	-1.80735	1.09277
RN170	Q96K19	-1.80735	1.09277
DERL1	Q9BUN8	-1.80735	1.09277
HIG1A	Q9Y241	-1.80735	1.09277
RAC2	P15153	-1.87447	1.61433
CAR19	Q96LW7	-1.87447	1.61433
PRS4	P62191	-1.926	2.60407
IF4G2	P78344	-2	1.31638
MEPCE	Q7L2J0	-2	1.31638
IPO4	Q8TEX9	-2	1.31638
TONSL	Q96HA7	-2	1.31638
ELOC	Q15369	-2.11548	2.06151
TGON2	O43493	-2.16993	1.54762
H10	P07305	-2.16993	1.54762
TNPO1	Q92973	-2.16993	1.54762
SNP29	O95721	-2.32193	1.78524
GALT7	Q86SF2	-2.32193	1.78524
IMPA3	Q9NX62	-2.32193	1.78524
UBR4	Q5T4S7	-2.45943	2.02831
SMC2	O95347	-2.58496	2.27605
AGRE5	P48960	-2.58496	2.27605
ITCH	Q96J02	-2.70044	2.52786

## Sheet: EV +HU vs ISG15 +HU sign hits
Significant hits (p < 0.05)
Protein	Accession	Log2(Fold Change ISG15 +HU/EV +HU)	-Log10(p value)
FAS	P49327	-0.705165	9.25038
PLEC	Q15149	-0.288877	8.35861
MYH9	P35579	-0.386881	8.10993
ACTB	P60709	-0.213904	4.7163
DESP	P15924	-0.669459	4.55869
TBB2A	Q13885	-0.460025	4.55732
TOP1	P11387	0.665581	4.4829
TBB4B	P68371	-0.390206	4.44688
ACTS	P68133	-0.247341	4.37591
ACTC	P68032	-0.245113	4.32617
TBB5	P07437	-0.364274	3.87941
HNRPR	O43390	0.579086	3.77604
TBB4A	P04350	-0.426093	3.64486
TPR	P12270	0.453547	3.50782
TBB3	Q13509	-0.419154	3.2603
SFPQ	P23246	0.454902	3.1463
AT1A2	P50993	1.32193	3.11951
NUMA1	Q14980	0.436099	2.96595
RSF1	Q96T23	1.30485	2.89937
RS4Y1	P22090	-1.14439	2.86128
MVP	Q14764	-1.19794	2.84042
TBB6	Q9BUF5	-0.510195	2.80045
CD11A	Q9UQ88	1.9386	2.79273
FLNA	P21333	-0.320668	2.74255
TBA1B	P68363	-0.43758	2.70508
BIP	P11021	-0.314381	2.67881
SIN3A	Q96ST3	1.22239	2.66978
PRS4	P62191	-1.926	2.60407
SF3B1	O75533	0.472882	2.59851
RA1L2	Q32P51	0.480166	2.5725
DDX18	Q9NVP1	0.680721	2.54691
KINH	P33176	-1	2.53876
ITCH	Q96J02	-2.70044	2.52786
TCPE	P48643	-0.910733	2.39874
GUAA	P49915	-1.27302	2.39419
CDC5L	Q99459	0.529467	2.28074
SMC2	O95347	-2.58496	2.27605
AGRE5	P48960	-2.58496	2.27605
DDX3Y	O15523	0.818162	2.27165
TCOF	Q13428	0.635844	2.18328
TRI25	Q14258	-1.76553	2.1801
PSIP1	O75475	0.4333	2.14767
TCRG1	O14776	0.893085	2.10659
SPT5H	O00267	2.58496	2.10461
CEBPB	P17676	2.58496	2.10461
H4	P62805	-0.134849	2.09056
TBA4A	P68366	-0.398084	2.08827
LTOR1	Q6IAA8	-0.868756	2.08511
RBM15	Q96T37	0.730393	2.0789
ELOC	Q15369	-2.11548	2.06151
PUM3	Q15397	0.888969	2.03347
UBR4	Q5T4S7	-2.45943	2.02831
NUSAP	Q9BXS6	1.66297	2.02375
SRRM1	Q8IYB3	0.705257	2.02296
ZFR	Q96KR1	0.966833	2.02102
KC1D	P48730	1.76553	1.96988
EBP	Q15125	1.76553	1.96988
RS27A	P62979	-0.243378	1.96506
TCF20	Q9UGU0	1.08746	1.95792
SF3A1	Q15459	0.558731	1.92668
KI67	P46013	0.329646	1.92652
HSP7C	P11142	-0.193748	1.91361
DDX21	Q9NR30	0.330917	1.91342
ACTN2	P35609	-0.607683	1.90465
PURA	Q00577	-1.80735	1.90085
RBM39	Q14498	0.744743	1.89341
ELYS	Q8WYP5	0.546488	1.89265
NPA1P	O60287	2.11548	1.88768
CLH1	Q00610	-0.321928	1.88511
AP2C	Q92754	2.45943	1.8731
MAVS	Q7Z434	-0.825971	1.86535
TGO1	Q5JRA6	1.58496	1.84176
NUP98	P52948	0.762961	1.81542
KC1E	P49674	1.39232	1.8052
NOLC1	Q14978	0.499571	1.79575
CTR9	Q6PD62	1.26303	1.79266
FUBP1	Q96AE4	-0.573735	1.78736
SNP29	O95721	-2.32193	1.78524
GALT7	Q86SF2	-2.32193	1.78524
IMPA3	Q9NX62	-2.32193	1.78524
FRIH	P02794	-1.58496	1.77494
ACTN1	P12814	-0.18516	1.77287
MBB1A	Q9BQG0	0.459432	1.77274
COPG1	Q9Y678	-1.05889	1.75083
RA1L3	A0A2R8Y4L2	0.290367	1.72823
RCC1	P18754	1.18442	1.71807
EP400	Q96L91	1.28951	1.71776
ATD3C	Q5T2N8	-1.1375	1.71348
BAZ1B	Q9UIG0	0.624491	1.70506
SRRT	Q9BXP5	0.841302	1.69913
U520	O75643	0.351262	1.69457
RS4X	P62701	-0.38109	1.69435
SYRC	P54136	-1.70044	1.69194
VIME	P08670	-0.354283	1.68117
GOGB1	Q14789	-0.628031	1.6799
ZO2	Q9UDY2	-0.736966	1.67922
RAD18	Q9NS91	2	1.67739
ACTBL	Q562R1	-0.190039	1.67589
ROA1	P09651	0.259908	1.6733
RBM6	P78332	1.5025	1.66455
HM20A	Q9NP66	1.5025	1.66455
NOL6	Q9H6R4	0.862496	1.6636
NONO	Q15233	0.245521	1.66297
IF4G1	Q04637	-0.947533	1.64997
DDX51	Q8N8A6	2.32193	1.64621
TRRAP	Q9Y4A5	2.32193	1.64621
VIR	Q69YN4	1.32193	1.64268
PARP1	P09874	0.343484	1.6402
HNRPQ	O60506	0.347351	1.63423
GTR1	P11166	-0.830075	1.62418
TPX2	Q9ULW0	0.655352	1.62345
H2A2A	Q6FI13	-0.154386	1.62309
DEK	P35659	0.628031	1.62021
RAC2	P15153	-1.87447	1.61433
CAR19	Q96LW7	-1.87447	1.61433
KRR1	Q13601	-1	1.60079
MACF1	Q9UPN3	-1	1.60079
PCBP2	Q15366	-0.724366	1.58999
CCAR1	Q8IX12	0.567041	1.58602
MDC1	Q14676	0.530515	1.58569
COX6C	P09669	-1.48543	1.58058
CAND1	Q86VP6	-1.48543	1.58058
AP2B1	P63010	1.12553	1.57304
RBM25	P49756	0.450661	1.55982
CPSF6	Q16630	-1.07039	1.55569
ECM29	Q5VYK3	-0.943416	1.55329
TGON2	O43493	-2.16993	1.54762
H10	P07305	-2.16993	1.54762
TNPO1	Q92973	-2.16993	1.54762
RTCB	Q9Y3I0	0.70044	1.54708
SF3B3	Q15393	0.467505	1.5402
MY18A	Q92614	0.542149	1.53377
ADAS	O00116	1.70044	1.53173
STAG1	Q8WVM7	1.70044	1.53173
RUSF1	Q96GQ5	1.70044	1.53173
PSMD2	Q13200	-0.736966	1.52826
UTP20	O75691	0.758992	1.52216
SF3B2	Q13435	0.34665	1.52091
DYHC1	Q14204	-0.657112	1.51405
ACTN4	O43707	-0.127524	1.49675
RUXG	P62308	1.41504	1.49253
EF1A2	Q05639	-0.533432	1.48999
TPM1	P09493	-1.58496	1.48905
GLYR1	Q49A26	1.24793	1.48504
MECP2	P51608	0.77259	1.48145
ERH	P84090	0.874469	1.47669
BCLF1	Q9NYF8	0.366128	1.47275
VRK1	Q99986	1.87447	1.47256
SCRIB	Q14160	0.716207	1.46244
STRBP	Q96SI9	0.63743	1.44765
KMT2A	Q03164	0.788496	1.44094
SYEP	P07814	-0.722466	1.4376
HACL2	A1L0T0	2.16993	1.42467
RPB3	P19387	2.16993	1.42467
DJC10	Q8IXB1	2.16993	1.42467
FUBP3	Q96I24	-0.436099	1.41057
ATRAP	Q6RW13	-1.73697	1.39987
RM55	Q7Z7F7	-1.73697	1.39987
S38A2	Q96QD8	-1.73697	1.39987
EIF3C	Q99613	-0.554589	1.39589
XRCC5	P13010	0.573735	1.38826
CEBPZ	Q03701	0.573735	1.38826
NUP85	Q9BW27	1	1.37775
HP1B3	Q5SSJ5	0.467126	1.3735
G3BP2	Q9UN86	-0.445411	1.37201
RBM28	Q9NW13	0.777608	1.36657
HMGN2	P05204	0.432959	1.36051
RRP1B	Q14684	0.611435	1.35958
VIGLN	Q00341	-1.08746	1.35513
ANKL2	Q86XL3	-1.08746	1.35513
MIC60	Q16891	-0.233957	1.35505
CAPR1	Q14444	-0.308753	1.34715
MATR3	P43243	0.301509	1.33401
TCPG	P49368	-0.456378	1.33361
DDX41	Q9UJV9	0.943416	1.32855
RING2	Q99496	1.32193	1.32616
EF1D	P29692	-0.447459	1.32223
SRFB1	Q8NEF9	0.857981	1.32197
TOP2B	Q02880	0.363963	1.32011
SNW1	Q13573	0.532874	1.31803
IF4G2	P78344	-2	1.31638
MEPCE	Q7L2J0	-2	1.31638
IPO4	Q8TEX9	-2	1.31638
TONSL	Q96HA7	-2	1.31638
MYH10	P35580	-0.214444	1.31593
PROF1	P07737	-0.874469	1.3154
EIF3D	O15371	-1.22239	1.31533
B3GA3	O94766	-1.22239	1.31533
PYR1	P27708	-1.22239	1.31533
LMNA	P02545	-0.110902	1.31335

## Sheet: enriched in ISG15 +HU
Enriched in ISG15 +HU (FC > 0.5)
Protein	Accession	Log2(Fold Change ISG15 WT +HU/EV +HU)	-Log10(p value)
TOP1	P11387	0.665581	4.4829
HNRPR	O43390	0.579086	3.77604
AT1A2	P50993	1.32193	3.11951
RSF1	Q96T23	1.30485	2.89937
CD11A	Q9UQ88	1.9386	2.79273
SIN3A	Q96ST3	1.22239	2.66978
DDX18	Q9NVP1	0.680721	2.54691
CDC5L	Q99459	0.529467	2.28074
DDX3Y	O15523	0.818162	2.27165
TCOF	Q13428	0.635844	2.18328
TCRG1	O14776	0.893085	2.10659
SPT5H	O00267	2.58496	2.10461
CEBPB	P17676	2.58496	2.10461
RBM15	Q96T37	0.730393	2.0789
PUM3	Q15397	0.888969	2.03347
NUSAP	Q9BXS6	1.66297	2.02375
SRRM1	Q8IYB3	0.705257	2.02296
ZFR	Q96KR1	0.966833	2.02102
KC1D	P48730	1.76553	1.96988
EBP	Q15125	1.76553	1.96988
TCF20	Q9UGU0	1.08746	1.95792
SF3A1	Q15459	0.558731	1.92668
RBM39	Q14498	0.744743	1.89341
ELYS	Q8WYP5	0.546488	1.89265
NPA1P	O60287	2.11548	1.88768
AP2C	Q92754	2.45943	1.8731
TGO1	Q5JRA6	1.58496	1.84176
NUP98	P52948	0.762961	1.81542
KC1E	P49674	1.39232	1.8052
CTR9	Q6PD62	1.26303	1.79266
RCC1	P18754	1.18442	1.71807
EP400	Q96L91	1.28951	1.71776
BAZ1B	Q9UIG0	0.624491	1.70506
SRRT	Q9BXP5	0.841302	1.69913
RAD18	Q9NS91	2	1.67739
RBM6	P78332	1.5025	1.66455
HM20A	Q9NP66	1.5025	1.66455
NOL6	Q9H6R4	0.862496	1.6636
DDX51	Q8N8A6	2.32193	1.64621
TRRAP	Q9Y4A5	2.32193	1.64621
VIR	Q69YN4	1.32193	1.64268
TPX2	Q9ULW0	0.655352	1.62345
DEK	P35659	0.628031	1.62021
CCAR1	Q8IX12	0.567041	1.58602
MDC1	Q14676	0.530515	1.58569
AP2B1	P63010	1.12553	1.57304
RTCB	Q9Y3I0	0.70044	1.54708
MY18A	Q92614	0.542149	1.53377
ADAS	O00116	1.70044	1.53173
STAG1	Q8WVM7	1.70044	1.53173
RUSF1	Q96GQ5	1.70044	1.53173
UTP20	O75691	0.758992	1.52216
RUXG	P62308	1.41504	1.49253
GLYR1	Q49A26	1.24793	1.48504
MECP2	P51608	0.77259	1.48145
ERH	P84090	0.874469	1.47669
VRK1	Q99986	1.87447	1.47256
SCRIB	Q14160	0.716207	1.46244
STRBP	Q96SI9	0.63743	1.44765
KMT2A	Q03164	0.788496	1.44094
HACL2	A1L0T0	2.16993	1.42467
RPB3	P19387	2.16993	1.42467
DJC10	Q8IXB1	2.16993	1.42467
XRCC5	P13010	0.573735	1.38826
CEBPZ	Q03701	0.573735	1.38826
NUP85	Q9BW27	1	1.37775
RBM28	Q9NW13	0.777608	1.36657
RRP1B	Q14684	0.611435	1.35958
DDX41	Q9UJV9	0.943416	1.32855
RING2	Q99496	1.32193	1.32616
SRFB1	Q8NEF9	0.857981	1.32197
SNW1	Q13573	0.532874	1.31803

## Sheet: enriched in EV +HU
Enriched in EV +HU (FC < -0.5)
Protein	Accession	Log2(Fold Change ISG15 +HU/EV +HU)	-Log10(p value)
FAS	P49327	-0.705165	9.25038
DESP	P15924	-0.669459	4.55869
RS4Y1	P22090	-1.14439	2.86128
MVP	Q14764	-1.19794	2.84042
TBB6	Q9BUF5	-0.510195	2.80045
PRS4	P62191	-1.926	2.60407
KINH	P33176	-1	2.53876
ITCH	Q96J02	-2.70044	2.52786
TCPE	P48643	-0.910733	2.39874
GUAA	P49915	-1.27302	2.39419
SMC2	O95347	-2.58496	2.27605
AGRE5	P48960	-2.58496	2.27605
TRI25	Q14258	-1.76553	2.1801
LTOR1	Q6IAA8	-0.868756	2.08511
ELOC	Q15369	-2.11548	2.06151
UBR4	Q5T4S7	-2.45943	2.02831
ACTN2	P35609	-0.607683	1.90465
PURA	Q00577	-1.80735	1.90085
MAVS	Q7Z434	-0.825971	1.86535
FUBP1	Q96AE4	-0.573735	1.78736
SNP29	O95721	-2.32193	1.78524
GALT7	Q86SF2	-2.32193	1.78524
IMPA3	Q9NX62	-2.32193	1.78524
FRIH	P02794	-1.58496	1.77494
COPG1	Q9Y678	-1.05889	1.75083
ATD3C	Q5T2N8	-1.1375	1.71348
SYRC	P54136	-1.70044	1.69194
GOGB1	Q14789	-0.628031	1.6799
ZO2	Q9UDY2	-0.736966	1.67922
IF4G1	Q04637	-0.947533	1.64997
GTR1	P11166	-0.830075	1.62418
RAC2	P15153	-1.87447	1.61433
CAR19	Q96LW7	-1.87447	1.61433
KRR1	Q13601	-1	1.60079
MACF1	Q9UPN3	-1	1.60079
PCBP2	Q15366	-0.724366	1.58999
COX6C	P09669	-1.48543	1.58058
CAND1	Q86VP6	-1.48543	1.58058
CPSF6	Q16630	-1.07039	1.55569
ECM29	Q5VYK3	-0.943416	1.55329
TGON2	O43493	-2.16993	1.54762
H10	P07305	-2.16993	1.54762
TNPO1	Q92973	-2.16993	1.54762
PSMD2	Q13200	-0.736966	1.52826
DYHC1	Q14204	-0.657112	1.51405
EF1A2	Q05639	-0.533432	1.48999
TPM1	P09493	-1.58496	1.48905
SYEP	P07814	-0.722466	1.4376
ATRAP	Q6RW13	-1.73697	1.39987
RM55	Q7Z7F7	-1.73697	1.39987
S38A2	Q96QD8	-1.73697	1.39987
EIF3C	Q99613	-0.554589	1.39589
VIGLN	Q00341	-1.08746	1.35513
ANKL2	Q86XL3	-1.08746	1.35513
IF4G2	P78344	-2	1.31638
MEPCE	Q7L2J0	-2	1.31638
IPO4	Q8TEX9	-2	1.31638
TONSL	Q96HA7	-2	1.31638
PROF1	P07737	-0.874469	1.3154
EIF3D	O15371	-1.22239	1.31533
B3GA3	O94766	-1.22239	1.31533
PYR1	P27708	-1.22239	1.31533

## Sheet: ISG15 NT vs ISG15 +HU all hits
Protein	Accession	Log2(Fold Change ISG15 +HU/ISG15 NT)	-Log10(p value)
BOREA	Q53HL2	2.58496	2.08839
HM20A	Q9NP66	2.5025	2.74984
PDLI7	Q9NR12	2.32193	2.30281
BRD2	P25440	2.16993	1.41306
RECQ1	P46063	2.16993	1.41306
SMC6	Q96SB8	2.16993	1.41306
FEN1	P39748	2	1.19931
RM12	P52815	2	1.19931
CENPC	Q03188	2	1.19931
MIC13	Q5XKP0	2	1.19931
CC124	Q96CT7	2	1.19931
CSK2B	P67870	1.87447	1.45921
IF2B3	O00425	1.80735	0.993017
HTSF1	O43719	1.80735	0.993017
SYF2	O95926	1.80735	0.993017
PPAC	P24666	1.80735	0.993017
MCM2	P49736	1.80735	0.993017
PRS8	P62195	1.80735	0.993017
PCID2	Q5JVF3	1.80735	0.993017
SAMD1	Q6SPF0	1.80735	0.993017
ATLA2	Q8NHH9	1.80735	0.993017
ZCRB1	Q8TBF4	1.80735	0.993017
NSE1	Q8WV22	1.80735	0.993017
MAIP1	Q8WWC4	1.80735	0.993017
ASH2L	Q9UBL3	1.80735	0.993017
CN37	P09543	1.73697	1.26211
BMI1	P35226	1.73697	1.26211
PB1	Q86U86	1.73697	1.26211
CISD1	Q9NZ45	1.73697	1.26211
RRP7A	Q9Y3A4	1.73697	1.26211
TRRAP	Q9Y4A5	1.73697	1.26211
AT1A2	P50993	1.6845	4.17794
RAE1L	P78406	1.58496	1.3311
CBX3	Q13185	1.58496	1.57985
PARN	O95453	1.58496	1.07214
IF2P	O60841	1.58496	0.795725
SYDC	P14868	1.58496	0.795725
PRDX4	Q13162	1.58496	0.795725
PEG10	Q86TG7	1.58496	0.795725
SEH1	Q96EE3	1.58496	0.795725
ARPC4	P59998	1.58496	1.07214
TXD17	Q9BRA2	1.58496	0.795725
RAB34	Q9BZG1	1.58496	0.795725
SP3	Q02447	1.58496	1.07214
PSD13	Q9UNM6	1.58496	0.795725
PLST	P13797	1.45943	1.15213
UTP25	Q68CQ4	1.45943	1.15213
H90B2	Q58FF8	1.37851	2.08222
ECM29	Q5VYK3	1.37851	1.23179
LAMC2	Q13753	1.32193	2.21803
ARI4B	Q4LE39	1.32193	0.609503
OCAD2	Q56VL3	1.32193	0.609503
CE024	Q7Z6I8	1.32193	0.609503
ZN384	Q8TF68	1.32193	0.609503
HNRLL	Q8WVV9	1.32193	0.609503
SMRD1	Q96GM5	1.32193	0.609503
RTKN	Q9BST9	1.32193	0.609503
ZN644	Q9H582	1.32193	0.609503
PRC2A	P48634	1.32193	0.980617
PAPD1	Q9NVV4	1.32193	0.609503
DAXX	Q9UER7	1.32193	0.609503
PK1IP	Q9NWT1	1.32193	0.980617
FLVC1	Q9Y5Y0	1.32193	0.609503
KINH	P33176	1.28951	1.69601
RASK	P01116	1.26303	1.06756
GUAA	P49915	1.26303	1.06756
GNAI1	P63096	1.26303	1.06756
SRP68	Q9UHB9	1.26303	1.06756
LSM8	O95777	1.22239	0.718332
NOP9	Q86U38	1.22239	0.718332
PDIA6	Q15084	1.16993	1.31546
RASH	P01112	1.16993	0.817549
PRS10	P62333	1.16993	0.817549
NHP2	Q9NX24	1.16993	0.817549
TEX10	Q9NXF1	1.16993	0.817549
NEB2	Q96SB3	1.1375	0.910832
NU205	Q92621	1.12553	1.55108
DYHC1	Q14204	1.11548	1.62779
MGAP	Q8IWI9	1.11548	1.00004
RUSF1	Q96GQ5	1.11548	1.00004
NSUN5	Q96P11	1.09954	1.08624
RTCB	Q9Y3I0	1.05658	2.57967
GCN1	Q92616	1.05445	1.56756
SRRT	Q9BXP5	1.03395	2.16365
ABLM1	O14639	1	0.437189
MCES	O43148	1	0.437189
ZC3H1	O60293	1	0.437189
PSD12	O00232	1	0.55763
NDUB6	O95139	1	0.437189
LDHA	P00338	1	0.437189
DMD	P11532	1	0.437189
5NTD	P21589	1	0.437189
HMGB2	P26583	1	0.437189
VAMP7	P51809	1	0.437189
SYRC	P54136	1	0.437189
CEBPB	P17676	1	0.855442
ATP5E	P56381	1	0.437189
STX12	Q86Y82	1	0.664115
PRC2C	Q9Y520	1	0.664115
TPBG	Q13641	1	0.437189
TAF5	Q15542	1	0.437189
PYR1	P27708	1	0.55763
ANR22	Q5VYY1	1	0.437189
WIZ	O95785	1	0.762465
IKIP	Q70UQ0	1	0.437189
CDK9	P50750	1	0.944584
RASN	P01111	1	0.762465
GDPD3	Q7L5L3	1	0.437189
PCAT1	Q8NF37	1	0.437189
NOL9	Q5SY16	1	1.11484
CSTF2	P33240	1	0.855442
ATD3C	Q5T2N8	1	0.762465
DNJC1	Q96KC8	1	0.437189
MIC26	Q9BUR5	1	0.437189
TRM1	Q9NXH9	1	0.437189
EXOS5	Q9NQT4	1	0.855442
PHRF1	Q9P1Y6	1	0.437189
GANAB	Q14697	1	0.55763
SP130	Q9H0E3	1	0.944584
MDEAS	Q6PJG2	1	0.55763
MTFP1	Q9UDX5	1	0.437189
MYEF2	Q9P2K5	1	0.55763
HDGR3	Q9Y3E1	1	0.762465
ERH	P84090	0.956931	1.61543
NUP98	P52948	0.949374	2.3709
SIN3A	Q96ST3	0.932886	1.86573
FA98B	Q52LJ0	0.932886	1.14842
GLYR1	Q49A26	0.925999	1.06675
1433B	P31946	0.906891	1.41759
NPA1P	O60287	0.893085	0.81015
PTSS1	P48651	0.893085	0.81015
RL30	P62888	0.893085	0.81015
RN169	Q8NCN4	0.893085	0.81015
PPIL4	Q8WUA2	0.893085	0.81015
ARP2	P61160	0.884523	1.18475
LEG3	P17931	0.874469	0.718992
SYIC	P41252	0.874469	0.718992
LRRC1	Q9BTT6	0.874469	0.718992
ATLA3	Q6DD88	0.874469	1.1052
NU214	P35658	0.847997	0.62346
INF2	Q27J81	0.847997	0.62346
DJC10	Q8IXB1	0.847997	0.62346
VKORL	Q8N0U8	0.847997	0.62346
NSD3	Q9BZ95	0.847997	0.62346
RPA49	Q9GZS1	0.847997	0.62346
U3IP2	O43818	0.847997	0.942234
DDX6	P26196	0.847997	0.942234
STX8	Q9UNK0	0.847997	0.62346
NDUB9	Q9Y6M9	0.847997	0.62346
NOC2L	Q9Y3T9	0.830075	0.858299
NUP93	Q8N1F7	0.825971	1.5219
EF2	P13639	0.807355	0.986878
IMA4	O00505	0.807355	0.521736
PDIA1	P07237	0.807355	1.18556
PSA7	O14818	0.807355	0.521736
IMB1	Q14974	0.807355	1.18556
TOX4	O94842	0.807355	0.521736
LA	P05455	0.807355	0.521736
CLCA	P09496	0.807355	0.521736
API5	Q9BZZ5	0.807355	1.18556
HXK1	P19367	0.807355	0.521736
GLE1	Q53GS7	0.807355	0.521736
GPAT4	Q86UL3	0.807355	0.521736
T126A	Q9H061	0.807355	0.521736
ANLN	Q9NQW6	0.807355	0.521736
RGPD2	P0DJD1	0.807355	0.772255
RT16	Q9Y3D3	0.807355	0.521736
LRRF2	Q9Y608	0.807355	0.521736
SPT5H	O00267	0.777608	0.68358
NCBP2	P52298	0.777608	0.68358
SNTB2	Q13425	0.777608	1.03151
ISY1	Q9ULR0	0.777608	0.68358
COPG1	Q9Y678	0.777608	0.68358
YTHD2	Q9Y5A9	0.765535	0.823863
BRD4	O60885	0.736966	0.410523
WDR1	O75083	0.736966	1.12005
FNBP4	Q8N3X1	0.736966	0.410523
PSD11	O00231	0.736966	0.591525
P53	P04637	0.736966	0.591525
REQU	Q92785	0.736966	0.410523
TYY1	P25490	0.736966	0.591525
CENPV	Q7Z7K6	0.736966	0.591525
FAKD2	Q9NYY8	0.736966	0.591525
CTBL1	Q8WYA6	0.736966	1.12005
PRS7	P35998	0.736966	0.739961
TMED7	Q9Y3B3	0.736966	0.591525
MINT	Q96T58	0.736966	0.410523
LSM4	Q9Y4Z0	0.736966	0.410523
INCE	Q9NQS7	0.736966	0.874018
PNO1	Q9NRX1	0.716207	0.922935
XRCC5	P13010	0.714598	1.79422
NDUS3	O75489	0.710493	0.793667
EIF3A	Q14152	0.710493	1.20728
1433T	P27348	0.710493	0.793667
TGO1	Q5JRA6	0.710493	0.793667
BRI3B	Q8WY22	0.70044	0.654023
NEUA	Q8NFW8	0.691878	0.845347
SC16A	O15027	0.678072	0.494967
LDHB	P07195	0.678072	0.494967
ITA5	P08648	0.678072	0.494967
TASOR	Q9UK61	0.678072	0.494967
KMT2A	Q03164	0.662965	1.15425
1433Z	P63104	0.662965	0.76692
CCD12	Q8WUD4	0.662965	0.76692
HTRA2	O43464	0.652077	0.565578
NOM1	Q5C9Z4	0.652077	0.565578
CHD3	Q12873	0.652077	0.819517
PDLI5	Q96HC4	0.652077	0.565578
DCA13	Q9NV06	0.652077	0.565578
DDX41	Q9UJV9	0.643856	0.870332
AP2A	P05549	0.63743	0.628873
TOM34	Q15785	0.63743	0.628873
KAP2	P13861	0.628031	0.687553
SYEP	P07814	0.621488	0.743018
LARP1	Q6PKG0	0.621488	0.743018
APMAP	Q9HDC9	0.616671	0.796095
SCRIB	Q14160	0.616671	1.19662
MBD2	Q9UBB5	0.616671	0.796095
MMTA2	Q9BU76	0.612977	0.84732
GT251	Q8NBJ5	0.605721	0.993066
RBM15	Q96T37	0.604862	1.57891
MECP2	P51608	0.602665	1.08555
SMHD1	A6NHR9	0.600393	1.17537
AP1G1	O43747	0.584963	0.282793
STAU1	O95793	0.584963	0.721495
KDM1A	O60341	0.584963	0.66589
PUR8	P30566	0.584963	0.282793
EIF3D	O15371	0.584963	0.39211
EIF3F	O00303	0.584963	0.543947
PPIH	O43447	0.584963	0.39211
RBM47	A0AV96	0.584963	0.473977
EIF3E	P60228	0.584963	0.39211
RAP2B	P61225	0.584963	0.39211
NU160	Q12769	0.584963	0.774735
KLF5	Q13887	0.584963	0.282793
PHF8	Q9UPP1	0.584963	0.543947
CUL1	Q13616	0.584963	0.39211
DECR	Q16698	0.584963	0.39211
THOC7	Q6I9Y2	0.584963	0.39211
TYSD1	Q2T9J0	0.584963	0.282793
SUMO2	P61956	0.584963	0.66589
AL3A2	P51648	0.584963	0.721495
DSG3	P32926	0.584963	0.473977
FL2D	Q15007	0.584963	0.774735
CENPU	Q71F23	0.584963	0.39211
CYFP1	Q7L576	0.584963	0.282793
TF3C2	Q8WUA4	0.584963	0.473977
PCAT2	Q7L5N7	0.584963	0.282793
MA7D3	Q8IWC1	0.584963	0.39211
NKAP	Q8N5F7	0.584963	0.282793
SELS	Q9BQE4	0.584963	0.39211
AATF	Q9NY61	0.584963	0.924688
NIP7	Q9Y221	0.584963	0.774735
RM46	Q9H2W6	0.584963	0.39211
TM245	Q9H330	0.584963	0.39211
IGSF8	Q969P0	0.584963	0.282793
PA2G4	Q9UQ80	0.584963	0.607135
RCC2	Q9P258	0.584963	0.473977
AKAP2	Q9Y2D5	0.584963	0.282793
MBD1	Q9UIS9	0.584963	0.39211
KC1G3	Q9Y6M4	0.584963	0.39211
TCOF	Q13428	0.570749	1.82616
DREB	Q16643	0.554589	1.07244
TMX1	Q9H3N1	0.552541	0.701986
GPTC4	Q5T3I0	0.547488	0.646537
CAPZB	P47756	0.540568	0.838115
CEBPZ	Q03701	0.540568	1.25644
FLNB	O75369	0.540568	0.588098
CENPB	P07199	0.540568	0.588098
SSF1	Q9NQ55	0.540568	0.838115
DEK	P35659	0.532874	1.28227
MAOM	P23368	0.530515	0.525543
LARP7	Q4G0J3	0.523562	0.684195
ZCCHV	Q7Z2W4	0.523562	0.684195
DSRAD	P55265	0.519374	0.946883
TPX2	Q9ULW0	0.517848	1.18095
MY18A	Q92614	0.517058	1.40133
CSTFT	Q9H0L4	0.514573	0.629113
RAB13	P51153	0.514573	0.456914
RTN4	Q9NQC3	0.514573	0.629113
NOL6	Q9H6R4	0.514573	0.900379
WDR12	Q9GZL7	0.514573	0.456914
FAS	P49327	0.511646	2.66131
HS90B	P08238	0.505235	1.41214
KAT7	O95251	0.5025	0.571245
KC1D	P48730	0.5025	0.571245
NUP35	Q8NFH5	0.5025	0.571245
KIF22	Q14807	0.4975	0.667887
NUP85	Q9BW27	0.4975	0.667887
F120A	Q9NZB2	0.4975	0.667887
HS90A	P07900	0.493815	1.17837
POTEE	Q6S8J3	0.493539	2.54167
RL15	P61313	0.485427	0.789669
CSKP	O14936	0.485427	0.378305
TI17B	O60830	0.485427	0.378305
VASP	P50552	0.485427	0.378305
TFAP4	Q01664	0.485427	0.509627
UHRF2	Q96PU4	0.485427	0.509627
BUD13	Q9BRD0	0.485427	0.509627
URB2	Q14146	0.485427	0.378305
SRP14	P37108	0.485427	0.613315
OCLN	Q16625	0.485427	0.378305
TWF1	Q12792	0.485427	0.613315
CBX8	Q9HC52	0.485427	0.509627
NSE3	Q96MG7	0.485427	0.378305
CWC15	Q9P013	0.485427	0.509627
SFR19	Q9H7N4	0.485427	0.378305
TRPS1	Q9UHF7	0.485427	0.509627
AP2M1	Q96CW1	0.485427	0.613315
MORC2	Q9Y6X9	0.485427	0.509627
LRC59	Q96AG4	0.479168	0.901413
DDX1	Q92499	0.478047	0.822982
CADH3	P22223	0.476438	0.740701
IF2B2	Q9Y6M1	0.476438	0.740701
TBA4A	P68366	0.474681	1.47576
PHF2	O75151	0.473931	0.652866
RCC1	P18754	0.473931	0.652866
WDR5	P61964	0.473931	0.652866
TBB4B	P68371	0.473658	3.02628
NH2L1	P55769	0.469485	0.556183
RT05	P82675	0.469485	0.556183
TBB4A	P04350	0.467779	2.18362
SRFB1	Q8NEF9	0.465664	0.690544
TBA1B	P68363	0.465123	1.60674
SLTM	Q9NWH9	0.463947	0.809088
E41L2	O43491	0.459432	0.726762
S61A1	P61619	0.459432	0.598906
HLAB	P01889	0.459432	0.44266
NDKB	P22392	0.459432	0.44266
AP2C	Q92754	0.459432	0.44266
VRK1	Q99986	0.459432	0.44266
DMAP1	Q9NPF5	0.459432	0.44266
TCRG1	O14776	0.452512	0.906091
NIPS1	Q9BPW8	0.452512	0.638972
TBB3	Q13509	0.451211	1.91467
RL23	P62829	0.450661	0.795878
SPIT1	O43278	0.447459	0.495675
SLIRP	Q9GZT3	0.447459	0.677069
PLOD3	O60568	0.447459	0.495675
RB12B	Q8IXT5	0.447459	0.495675
JAM1	Q9Y624	0.447459	0.495675
CLPT1	O96005	0.440573	0.748973
CCAR1	Q8IX12	0.439285	1.11655
CPSF2	Q9P2I0	0.436099	0.585691
LEMD2	Q8NC56	0.430634	0.664441
SRRM1	Q8IYB3	0.421464	1.02401
TBB6	Q9BUF5	0.419903	1.1979
LYN	P07948	0.415038	0.483305
TAF4	O00268	0.415038	0.430498
RUXG	P62308	0.415038	0.483305
PRPF3	O43395	0.415038	0.652574
RFOX2	O43251	0.415038	0.430498
RAB12	Q6IQ22	0.415038	0.483305
NBN	O60934	0.415038	0.367383
SAP18	O00422	0.415038	0.689526
PRAF3	O75915	0.415038	0.367383
S100P	P25815	0.415038	0.367383
LONP2	Q86WA8	0.415038	0.483305
CPNE3	O75131	0.415038	0.430498
ANXA1	P04083	0.415038	0.430498
NEP1	Q92979	0.415038	0.483305
COIL	P38432	0.415038	0.367383
GNA11	P29992	0.415038	0.430498
PRS6B	P43686	0.415038	0.27983
PSMD7	P51665	0.415038	0.27983
TAF6	P49848	0.415038	0.430498
RT11	P82912	0.415038	0.430498
RFIP5	Q9BXF6	0.415038	0.483305
UB2G2	P60604	0.415038	0.27983
RACK1	P63244	0.415038	0.652574
IPRI	Q8IWB1	0.415038	0.27983
PURB	Q96QR8	0.415038	0.430498
AP2B1	P63010	0.415038	0.573514
DIM1	Q9UNQ2	0.415038	0.483305
NOP10	Q9NPE3	0.415038	0.430498
DNLI3	P49916	0.415038	0.367383
QPCTL	Q9NXS2	0.415038	0.430498
GEMI5	Q8TEQ6	0.415038	0.27983
TRAP1	Q12931	0.415038	0.367383
CTR9	Q6PD62	0.415038	0.573514
PHF5A	Q7RTV0	0.415038	0.367383
FIP1	Q6UN15	0.415037	0.61405
LAS1L	Q9Y4W2	0.415037	0.61405
HNRPR	O43390	0.413076	2.12378
AT131	Q9HD20	0.403356	0.714179
SAC1	Q9NTJ5	0.403356	0.714179
NKRF	O15226	0.402098	0.67842
PARP1	P09874	0.398827	1.9586
AT1B3	P54709	0.398549	0.602811
SRC8	Q14247	0.398549	0.602811
TBB5	P07437	0.398084	2.2167
DDX42	Q86XP3	0.397335	0.805379
WBP11	Q9Y2W2	0.397335	0.805379
ABCD1	P33897	0.395929	0.562244
AIFM1	O95831	0.395929	0.772268
PGRC2	O15173	0.392317	0.519058
TBB2A	Q13885	0.387023	1.78803
NDUAA	O95299	0.387023	0.472231
ADDA	P35611	0.387023	0.472231
EBP	Q15125	0.387023	0.472231
LSR	Q86X29	0.387023	0.472231
PKHA5	Q9HAU0	0.387023	0.472231
RNPS1	Q15287	0.384664	0.728348
NOC3L	Q8WTT2	0.384664	0.728348
CADH1	P12830	0.383329	0.592275
ROAA	Q99729	0.380604	0.872001
COPA	P53621	0.380272	0.954438
ADAS	O00116	0.378512	0.419943
ARC1B	O15143	0.378512	0.419943
SURF6	O75683	0.378512	0.419943
AT1B1	P05026	0.378512	0.419943
MCM4	P33991	0.378512	0.419943
IF6	P56537	0.378512	0.419943
YTHD1	Q9BYJ9	0.378512	0.419943
UBP36	Q9P275	0.378512	0.419943
RT28	Q9Y2Q9	0.378512	0.419943
TF3C5	Q9Y5Q8	0.378512	0.419943
NOL10	Q9BSC4	0.374396	0.620856
XRCC6	P12956	0.373043	0.915342
ZC3H4	Q9UPT8	0.371969	0.508737
ENPL	P14625	0.371969	0.683997
DHX16	O60231	0.36257	0.611388
HACL2	A1L0T0	0.36257	0.358408
RPB3	P19387	0.36257	0.358408
DSC2	Q02487	0.36257	0.462236
EF1B	P24534	0.36257	0.358408
CCD9B	Q6ZUT6	0.36257	0.358408
MIRO1	Q8IXI2	0.36257	0.358408
RPF1	Q9H9Y2	0.36257	0.358408
OSBL8	Q9BZF1	0.36257	0.462236
MOES	P26038	0.36257	0.734245
RGPD5	Q99666	0.36257	0.674792
RAB32	Q13637	0.36257	0.542005
TOP1	P11387	0.361674	1.65904
SP16H	Q9Y5B9	0.359403	1.47645
EXOSX	Q01780	0.358454	0.700515
PUM3	Q15397	0.358454	0.700515
UBP2L	Q14157	0.353637	0.499215
YTDC1	Q96MU7	0.353637	0.499215
CATC	P53634	0.347923	0.410656
IF5A1	P63241	0.347923	0.410656
NSUN2	Q08J23	0.347923	0.410656
RADI	P35241	0.347923	0.532869
BD1L1	Q8NFC6	0.347923	0.410656
TBL2	Q9Y4P3	0.347923	0.532869
HNRPQ	O60506	0.347351	1.55787
YES	P07947	0.343954	0.564211
RAB3D	O95716	0.341037	0.453149
TADBP	Q13148	0.341037	0.593838
H2B1A	Q96A08	0.339974	1.3034
RAB8A	P61006	0.338802	0.622132
ZFR	Q96KR1	0.338802	0.622132
MDC1	Q14676	0.33787	0.880834
RU2B	P08579	0.337035	0.490391
BMS1	Q14692	0.337035	0.490391
PAF1	Q8N7H5	0.337035	0.490391
ERMP1	Q7Z2K6	0.337035	0.649353
RL18A	Q02543	0.331206	0.585683
DDX10	Q13206	0.329308	0.641521
NOP2	P46087	0.324727	1.0102
EF1G	P26641	0.321928	0.547939
PO210	Q8TEM1	0.321928	0.547939
RL28	P46779	0.321928	0.606491
HEXB	P07686	0.321928	0.402387
RRP1	P56182	0.321928	0.482182
TP53B	Q12888	0.321928	0.482182
RL12	P30050	0.321928	0.402387
RT31	Q92665	0.321928	0.482182
RS25	P62851	0.321928	0.402387
NDUAC	Q9UI09	0.321928	0.402387
MAFG	O15525	0.321928	0.350824
NDUS6	O75380	0.321928	0.277255
TMM11	P17152	0.321928	0.277255
SPIT2	O43291	0.321928	0.350824
AMRP	P30533	0.321928	0.277255
RAB25	P57735	0.321928	0.277255
SUZ12	Q15022	0.321928	0.350824
TRI25	Q14258	0.321928	0.277255
EEA1	Q15075	0.321928	0.277255
SART3	Q15020	0.321928	0.444834
DDX51	Q8N8A6	0.321928	0.350824
THOC1	Q96FV9	0.321928	0.350824
IF16	Q16666	0.321928	0.277255
SYDM	Q6PI48	0.321928	0.277255
VRK2	Q86Y07	0.321928	0.277255
ATAD1	Q8NBU5	0.321928	0.444834
PXDN	Q92626	0.321928	0.277255
KLC2	Q9H0B6	0.321928	0.277255
LANC2	Q9NS86	0.321928	0.350824
IMP3	Q9NV31	0.321928	0.350824
SMRD2	Q92925	0.321928	0.444834
NDUF4	Q9P032	0.321928	0.277255
ZN148	Q9UQR1	0.321928	0.350824
FND3A	Q9Y2H6	0.321928	0.350824
PSPC1	Q8WXF1	0.315502	0.65337
COPB2	P35606	0.313158	0.570458
CDC73	Q6P1J9	0.311944	0.540409
NU153	P49790	0.304855	0.757339
KC1E	P49674	0.304855	0.437184
P66B	Q8WXI9	0.304855	0.437184
PHIP	Q8WWQ0	0.303392	0.639684
TCPZ	P40227	0.302563	0.53324
BAZ1B	Q9UIG0	0.302563	0.70927
TOIP1	Q5JTV8	0.301656	0.612932
UTP18	Q9Y5J1	0.301656	0.612932
ACINU	Q9UKV3	0.29956	1.02617
HLAA	P04439	0.29956	0.394954
EIF3L	Q9Y262	0.29956	0.394954
FLOT2	Q14254	0.29956	0.501422
U2AF2	P26368	0.29956	0.585268
MCM3	P25205	0.296982	0.556508
TIM50	Q3ZCQ8	0.295456	0.467335
LUZP1	Q86V48	0.295456	0.467335
G3P	P04406	0.293731	0.526403
IF2G	P41091	0.293731	0.526403
DDX18	Q9NVP1	0.292451	0.819149
STX16	O14662	0.289507	0.344276
ZC3HE	Q6PJT7	0.289507	0.600066
BCKD	O14874	0.289507	0.344276
COF2	Q9Y281	0.289507	0.494602
BUB3	O43684	0.289507	0.344276
PLPL6	Q8IY17	0.289507	0.344276
RB15B	Q8NDT2	0.289507	0.344276
PINX1	Q96BK5	0.289507	0.344276
CALM1	P0DP23	0.289507	0.43011
GHC2	Q9H1K4	0.289507	0.344276
THEM6	Q8WUY1	0.289507	0.43011
UFL1	O94874	0.285402	0.519873
ODPX	O00330	0.283793	0.460587
RALA	P11233	0.283793	0.460587
NU107	P57740	0.283793	0.460587
ESYT1	Q9BSJ8	0.283793	0.593945
ARP3	P61158	0.283793	0.460587
RBM39	Q14498	0.281771	0.61475
RRP5	Q14690	0.281771	0.61475
SYNC	O43776	0.280108	0.388215
CAV1	Q03135	0.280108	0.388215
CAZA1	P52907	0.280108	0.488127
MTX1	Q13505	0.280108	0.388215
POP1	Q99575	0.280108	0.488127
BAZ1A	Q9NRL2	0.280108	0.388215
ODP2	P10515	0.280108	0.566303
NOL7	Q9UMY1	0.280108	0.388215
PTH2	Q9Y3E5	0.280108	0.388215
FUBP3	Q96I24	0.280108	0.566303
SUN1	O94901	0.275634	0.42354
THOC2	Q8NI27	0.275634	0.42354
U520	O75643	0.275313	1.13772
DLDH	P09622	0.273019	0.454228
NCPR	P16435	0.273019	0.454228
ACSL3	O95573	0.27208	0.603347
ZC11A	O75152	0.271302	0.481967
RAB5A	P20339	0.271302	0.481967
LYAR	Q9NX58	0.269187	0.531781
CHD2	O14647	0.263034	0.338526
1433E	P62258	0.263034	0.417414
SPT2	Q68D10	0.263034	0.338526
EIF3H	O15372	0.263034	0.274952
1433G	P61981	0.263034	0.382061
SRCAP	Q6ZRS2	0.263034	0.338526
PLOD1	Q02809	0.263034	0.417414
PRPS2	P11908	0.263034	0.274952
ATP5I	P56385	0.263034	0.274952
PSMD6	Q15008	0.263034	0.274952
KNOP1	Q1ED39	0.263034	0.417414
MSMO1	Q15800	0.263034	0.274952
K2013	Q8IYS2	0.263034	0.338526
HDGR2	Q7Z4V5	0.263034	0.274952
ZC3HF	Q8WU90	0.263034	0.274952
RL24	P83731	0.263034	0.382061
PR38A	Q8NAV1	0.263034	0.338526
EWS	Q01844	0.263034	0.382061
NSUN4	Q96CB9	0.263034	0.274952
GHC1	Q9H936	0.263034	0.382061
TIM14	Q96DA6	0.263034	0.338526
SF3A2	Q15428	0.263034	0.448221
RIOX1	Q9H6W3	0.263034	0.274952
MYO6	Q9UM54	0.263034	0.274952
ZN281	Q9Y2X9	0.263034	0.274952
NOL8	Q76FK4	0.263034	0.417414
CHTOP	Q9Y3Y2	0.263034	0.417414
S4A7	Q9Y6M7	0.263034	0.274952
NXF1	Q9UBU9	0.263034	0.338526
RSF1	Q96T23	0.263034	0.501904
SSRP1	Q08945	0.258312	0.7527
ILF2	Q12905	0.258068	0.735144
TCPG	P49368	0.25634	0.496393
RL27	P61353	0.25634	0.496393
KCRU	P12532	0.253756	0.442533
EZRI	P15311	0.253756	0.442533
PSIP1	O75475	0.252187	0.954889
WDHD1	O75717	0.251539	0.41168
HP1B3	Q5SSJ5	0.250808	0.652642
RUXF	P62306	0.250543	0.577445
RL10A	P62906	0.249978	0.491095
CPSF1	Q10570	0.247928	0.465134
AP2A1	O95782	0.247928	0.376406
RS23	P62266	0.247928	0.376406
CNTN1	Q12860	0.247928	0.376406
WDR18	Q9BV38	0.247928	0.376406
NSE4A	Q9NXX6	0.247928	0.376406
SBDS	Q9Y3A5	0.247928	0.376406
PPIB	P23284	0.247928	0.533712
PRKDC	P78527	0.245652	0.892235
IF4B	P23588	0.241008	0.333406
PP1R8	Q12972	0.241008	0.333406
MIRO2	Q8IXI1	0.241008	0.333406
S43A3	Q8NBI5	0.241008	0.333406
STAG1	Q8WVM7	0.241008	0.333406
PLCE	Q9NUQ2	0.241008	0.333406
TAP26	Q9P031	0.241008	0.333406
K1671	Q9BY89	0.241008	0.406296
DDX23	Q9BUQ8	0.241008	0.54647
RAB10	P61026	0.241008	0.460004
LAMA3	Q16787	0.241008	0.460004
CALX	P27824	0.239827	0.668248
RL23A	P62750	0.237039	0.432002
PRP16	Q92620	0.237039	0.432002
TMED9	Q9BVK6	0.237039	0.432002
STT3B	Q8TCJ2	0.236067	0.500834
VIR	Q69YN4	0.234465	0.371181
MFAP1	P55081	0.234465	0.519556
CGT	Q16880	0.231326	0.401224
SF3A1	Q15459	0.229025	0.633516
PININ	Q9H307	0.228624	0.64823
NOLC1	Q14978	0.228269	0.662678
RMXL1	Q96E39	0.228075	0.840984
RU17	P08621	0.22741	0.704653
DX39B	Q13838	0.22542	0.728112
SNUT1	O43290	0.222393	0.524757
RPA34	O15446	0.222392	0.272852
RAD21	O60216	0.222392	0.396435
SPF27	O75934	0.222392	0.328795
SCD	O00767	0.222392	0.366328
RBM4B	Q9BQ04	0.222392	0.396435
BAG2	O95816	0.222392	0.328795
ELAV1	Q15717	0.222392	0.747671
LEG1	P09382	0.222392	0.366328
GBB2	P62879	0.222392	0.328795
PKCB1	Q9ULU4	0.222392	0.366328
SQSTM	Q13501	0.222392	0.272852
DDX31	Q9H8H2	0.222392	0.396435
NUP43	Q8NFH3	0.222392	0.328795
RBM45	Q8IUH3	0.222392	0.272852
TPC	Q9HC21	0.222392	0.272852
TPR	P12270	0.220428	1.06046
COR1C	Q9ULV4	0.217591	0.463076
ROA0	Q13151	0.216811	0.551406
RBP2	P49792	0.214505	0.676786
COPB	P53618	0.214125	0.3919
RS5	P46782	0.211504	0.361801
SNUT2	Q53GS9	0.211504	0.361801
CC137	Q6PK04	0.211504	0.361801
SF3B2	Q13435	0.210767	0.754618
MYH10	P35580	0.208587	0.663837
RRS1	Q15050	0.208587	0.454933
DDX46	Q7L014	0.208587	0.454933
GNAI2	P04899	0.206451	0.387597
MUC18	P43121	0.206451	0.387597
MRP1	P33527	0.206451	0.324603
SMRC2	Q8TAQ2	0.206451	0.387597
AAAS	Q9NRG9	0.206451	0.387597
DNJA3	Q96EY1	0.206451	0.324603
P4K2A	Q9BTU6	0.206451	0.324603
MCCB	Q9HCC0	0.206451	0.324603
HNRL2	Q1KMD3	0.205319	0.550068
THIM	P42765	0.203533	0.409617
RS7	P62081	0.201634	0.357562
NCBP3	Q53F19	0.201634	0.357562
SMD2	P62316	0.201634	0.42927
CSTF1	Q05048	0.199309	0.383504
NDC1	Q9BTX1	0.199309	0.383504
4F2	P08195	0.198546	0.479925
PTN1	P18031	0.197939	0.405684
DDX21	Q9NR30	0.196491	0.846584
WDR36	Q8NI36	0.196397	0.443624
RL4	P36578	0.19592	0.575236
SMCA5	O60264	0.19513	0.63396
PR40A	O75400	0.195016	0.506201
CYB5	P00167	0.192645	0.353578
MTX2	O75431	0.192645	0.270913
WFS1	O76024	0.192645	0.270913
MRE11	P49959	0.192645	0.320762
RAB1A	P62820	0.192645	0.421823
RING1	Q06587	0.192645	0.320762
YIPF6	Q96EC8	0.192645	0.270913
CDA7L	Q96GN5	0.192645	0.270913
LMAN2	Q12907	0.192645	0.379603
DDX49	Q9Y6V7	0.192645	0.270913
P66A	Q86YP4	0.192645	0.401904
THOC4	Q86V81	0.189478	0.563494
TFAM	Q00059	0.189034	0.43662
SYF1	Q9HCS7	0.189034	0.43662
UT14A	Q9BVJ6	0.187627	0.398265
ITA2	P17301	0.186413	0.375878
CCAR2	Q8N163	0.186413	0.375878
RRP8	O43159	0.184425	0.349822
EF1A3	Q5VTE0	0.183446	0.447216
PDIA3	P30101	0.182864	0.475863
HNRPD	Q14103	0.18124	0.559523
ARI1A	O14497	0.180572	0.372316
BPTF	Q12830	0.180572	0.317217
UBF1	P17480	0.180572	0.372316
RBBP7	Q16576	0.180572	0.372316
DX39A	O00148	0.179706	0.510313
TXTP	P53007	0.177787	0.441028
XRN2	Q9H0D6	0.177538	0.482045
BOP1	Q14137	0.176878	0.34627
RAB35	Q15286	0.176878	0.34627
PDS5A	Q29RF7	0.176878	0.34627
BAZ2A	Q9UIF9	0.176878	0.34627
RBMX	P38159	0.17603	0.709184
ITB1	P05556	0.175087	0.368904
SPB1	Q8IY81	0.174029	0.38811
H11	Q02539	0.173149	0.564003
RALY	Q9UKM9	0.172467	0.435118
ACTN1	P12814	0.170499	0.698545
AT2A1	O14983	0.169925	0.36563
CCNT1	O60563	0.169925	0.269103
AP2A2	O94973	0.169925	0.269103
AT2B4	P23634	0.169925	0.313926
LAMP1	P11279	0.169925	0.269103
LSM6	P62312	0.169925	0.269103
COX5A	P20674	0.169925	0.342902
RL7	P18124	0.169925	0.417748
DDB1	Q16531	0.169925	0.402108
TAP2	Q03519	0.169925	0.269103
HDAC1	Q13547	0.169925	0.342902
RL21	P46778	0.169925	0.36563
GOGA2	Q08379	0.169925	0.269103
RBBP5	Q15291	0.169925	0.269103
SF3B4	Q15427	0.169925	0.269103
PABP2	Q86U42	0.169925	0.342902
KC1A	P48729	0.169925	0.313926
ACTN3	Q08043	0.169925	0.313926
2001-03-01	Q5VT66	0.169925	0.269103
SCPDL	Q8NBX0	0.169925	0.313926
SPF45	Q96I25	0.169925	0.313926
SFXN4	Q6P4A7	0.169925	0.269103
SMC5	Q8IY18	0.169925	0.269103
SEC62	Q99442	0.169925	0.269103
RTRAF	Q9Y224	0.169925	0.269103
MOV10	Q9HCE1	0.169925	0.313926
NPTN	Q9Y639	0.169925	0.269103
SRSF1	Q07955	0.168819	0.544865
RAB2A	P61019	0.16665	0.399146
MYOF	Q9NZM1	0.166358	0.466032
HMGN1	P05114	0.165059	0.362484
AT1A1	P05023	0.164387	0.563039
SF3B3	Q15393	0.163499	0.473094
RM01	Q9BYD6	0.163499	0.339701
SRRM2	Q9UQ35	0.162271	0.549182
VAPB	O95292	0.162271	0.37894
MOGS	Q13724	0.162271	0.37894
ELOA1	Q14241	0.160465	0.310855
SAFB1	Q15424	0.160465	0.468325
RA1L2	Q32P51	0.160077	0.569584
MYL6	P60660	0.159199	0.406651
CTNA1	P35221	0.15899	0.465992
H13	P16402	0.156869	0.510615
SNW1	Q13573	0.156725	0.404035
MYH9	P35579	0.15605	0.813743
HNRPL	P14866	0.155795	0.470991
NPM	P06748	0.154328	0.641625
TOP2B	Q02880	0.154171	0.487138
SF3B1	O75533	0.152703	0.550498
PRP6	O94906	0.152003	0.423139
RPAC1	O15160	0.152003	0.267402
AT2C1	P98194	0.152003	0.267402
AP1B1	Q10567	0.152003	0.267402
DSC3	Q14574	0.152003	0.267402
SURF1	Q15526	0.152003	0.267402
FA98A	Q8NCA5	0.152003	0.267402
S30BP	Q9UHR5	0.152003	0.267402
CDC5L	Q99459	0.148863	0.477004
SARNP	P82979	0.146841	0.380471
PTCD3	Q96EY7	0.146841	0.330957
CLH1	Q00610	0.144948	0.452281
CKAP4	Q07065	0.144874	0.469283
PABP4	Q13310	0.14439	0.378059
RL35	P42766	0.14439	0.305265
TCPB	P78371	0.142958	0.362942
FBRL	P22087	0.142444	0.429983
PTBP1	P26599	0.142019	0.438393
YLPM1	P49750	0.142019	0.375702
CPSF5	O43809	0.142019	0.328289
H12	P16403	0.141472	0.478172
SMC3	Q9UQE7	0.141176	0.427993
BCLF1	Q9NYF8	0.139163	0.465729
ERLN1	O75477	0.137504	0.302704
RPB1	P24928	0.137504	0.358178
RLA0	P05388	0.137504	0.325729
CATD	P07339	0.137504	0.302704
TM205	Q6UW68	0.137504	0.302704
PRP31	Q8WWY3	0.137504	0.302704
NSMA3	Q9NXE4	0.137504	0.265792
SSRD	P51571	0.137504	0.325729
RU2A	P09661	0.135883	0.391576
P5CS	P54886	0.134301	0.341011
EBP2	Q99848	0.134301	0.341011
RL11	P62913	0.13245	0.353654
RBM10	P98175	0.132104	0.376599
PQBP1	O60828	0.131245	0.300276
TDIF2	Q5QJE6	0.131245	0.338699
HNRL1	Q9BUJ2	0.131245	0.338699
TF3C4	Q9UKN8	0.131245	0.300276
TCPQ	P50990	0.130061	0.351475
SF3A3	Q12874	0.130061	0.351475
NOG2	Q13823	0.129283	0.320898
BASI	P35613	0.128324	0.336454
TMEDA	P49755	0.128324	0.336454
SRSF9	Q13242	0.128008	0.390347
DDX54	Q8TDD1	0.127112	0.370681
ACSL4	O60488	0.125531	0.264263
SGPL1	O95470	0.125531	0.264263
NB5R3	P00387	0.125531	0.318614
ZN185	O15231	0.125531	0.334273
1433F	Q04917	0.125531	0.264263
DHX29	Q7Z478	0.125531	0.264263
UBXN4	Q92575	0.125531	0.264263
SF3B6	Q9Y3B4	0.125531	0.264263
WDR3	Q9UNX4	0.125531	0.334273
SMU1	Q2TAY7	0.125531	0.347271
H14	P10412	0.12409	0.427452
KI67	P46013	0.123932	0.492927
CAVN1	Q6NZI2	0.122857	0.332152
RS4X	P62701	0.122484	0.365067
BRX1	Q8TDN6	0.12199	0.31641
SMRC1	Q92922	0.12199	0.31641
SMCE1	Q969G3	0.12199	0.31641
ITA6	P23229	0.120294	0.295769
MCM7	P33993	0.120294	0.295769
DDX52	Q9Y2R4	0.120294	0.295769
TCPD	P50991	0.120294	0.330089
RT15	P82914	0.115477	0.262802
CDK13	Q14004	0.115477	0.262802
Z280C	Q8ND82	0.115477	0.262802
SRS10	O75494	0.115477	0.293667
MCU	Q8NE86	0.115477	0.262802
MBB1A	Q9BQG0	0.115477	0.385499
RM48	Q96GC5	0.115477	0.262802
RPR1A	Q96P16	0.115477	0.262802
SRSF6	Q13247	0.113956	0.345728
COR1B	Q9BR76	0.113657	0.335742
HNRDL	O14979	0.113211	0.324213
COF1	P23528	0.113211	0.324213
LMAN1	P49257	0.113211	0.324213
RA1L3	A0A2R8Y4L2	0.112579	0.460572
ML12A	P19105	0.112475	0.310224
NOP14	P78316	0.112475	0.310224
DIDO1	Q9BTC0	0.112475	0.310224
MDN1	Q9NU22	0.112475	0.310224
NOP16	Q9Y3C1	0.112475	0.310224
MYH14	Q7Z406	0.111031	0.291654
HDAC2	Q92769	0.111031	0.291654
PDIP3	Q9BY77	0.111031	0.291654
TMM43	Q9BTV4	0.111031	0.342342
RED	Q13123	0.111031	0.32235
RRP1B	Q14684	0.108934	0.320533
DDX47	Q9H0S4	0.108934	0.320533
DKC1	O60832	0.108524	0.330502
IQGA1	P46940	0.107277	0.42079
SFXN1	Q9H9B4	0.106915	0.328823
DHE3	P00367	0.106915	0.337475
CALR	P27797	0.106915	0.261403
EMC2	Q15006	0.106915	0.289723
RS15	P62841	0.106915	0.261403
RBBP6	Q7Z6E9	0.106915	0.289723
RM14	Q6P1L8	0.106915	0.261403
AURKB	Q96GD4	0.106915	0.289723
TMOD3	Q9NYL9	0.106915	0.261403
SND1	Q7KZF4	0.10497	0.317024
FLNA	P21333	0.104494	0.389255
FUBP1	Q96AE4	0.104337	0.304589
ROA1	P09651	0.103789	0.443273
NDUA9	Q16795	0.103094	0.287867
RRP15	Q9Y3B9	0.103094	0.287867
SUGP2	Q8IX01	0.10188	0.302817
REXO4	Q9GZR2	0.10188	0.302817
NDUV1	P49821	0.0995358	0.260059
RAB38	P57729	0.0995358	0.260059
UBAC2	Q8NBM4	0.0995358	0.260059
RING2	Q99496	0.0995358	0.260059
MLEC	Q14165	0.0995358	0.286079
CCD86	Q9H6F5	0.0995358	0.312047
PKP4	Q99569	0.0995358	0.260059
CLPX	O76031	0.0931095	0.258765
IF2B	P20042	0.0931095	0.258765
RFC1	P35251	0.0931095	0.258765
SR140	O15042	0.0931095	0.296188
UCRI	P47985	0.0931095	0.258765
NCBP1	Q09161	0.0931095	0.258765
STX5	Q13190	0.0931095	0.258765
MCM6	Q14566	0.0931095	0.258765
PELP1	Q8IZL8	0.0931095	0.258765
SRBD1	Q8N5C6	0.0931095	0.258765
NDUF3	Q9BU61	0.0931095	0.258765
VIME	P08670	0.092118	0.318851
RS3A	P61247	0.0919225	0.31224
HNRPK	P61978	0.0912681	0.395419
G3BP1	Q13283	0.0901979	0.302983
NOMO2	Q5JPE7	0.0874628	0.291634
LAT1	Q01650	0.0874627	0.257515
MVP	Q14764	0.0874627	0.257515
SF01	Q15637	0.0874627	0.279519
ATAD2	Q6PL18	0.0874627	0.257515
GPKOW	Q92917	0.0874627	0.257515
HNRPC	P07910	0.0868432	0.34815
RL26L	Q9UNX3	0.0857298	0.290186
TIF1B	Q13263	0.0838315	0.311843
GBB1	P62873	0.0824622	0.256306
PRP19	Q9UMS4	0.0824621	0.300722
AT2B1	P20020	0.0801703	0.275113
H15	P16401	0.0783284	0.317719
NUMA1	Q14980	0.0782515	0.324472
ATP5H	O75947	0.0780026	0.255134
RMXL2	O75526	0.0780026	0.273726
EF1A2	Q05639	0.0780026	0.273726
NUSAP	Q9BXS6	0.0780026	0.255134
NUCL	P19338	0.0769619	0.319325
NONO	Q15233	0.0763209	0.33063
IF2A	P05198	0.0759488	0.272376
MTREX	P42285	0.0759488	0.272376
DDX17	Q92841	0.0759488	0.295907
SRSF2	Q01130	0.0752882	0.280874
IMA1	P52292	0.0740005	0.253997
HMGA2	P52926	0.0740005	0.253997
SRSF5	Q13243	0.0740005	0.253997
SNRPA	P09012	0.0730635	0.284195
RBM25	P49756	0.0721498	0.290004
DDX27	Q96GQ7	0.0721498	0.283095
RUVB2	Q9Y230	0.0715532	0.277262
PRP8	Q6P2Q9	0.0712587	0.299026
RM11	Q9Y3B7	0.0703894	0.252892
PESC	O00541	0.0687127	0.267304
HMGN2	P05204	0.068387	0.281543
TOP2A	P11388	0.067904	0.286473
KHDR1	Q07666	0.0671143	0.26611
RL27A	P46776	0.0671143	0.251816
RAB5B	P61020	0.0671143	0.251816
EPS8	Q12929	0.0671143	0.251816
RBM22	Q9NW64	0.0671143	0.251816
QCR1	P31930	0.0671143	0.27274
RL1D1	O76021	0.0658878	0.278635
MATR3	P43243	0.0647058	0.288277
ERLN2	O94905	0.0641303	0.254159
CD11B	P21127	0.0641303	0.254159
CD11A	Q9UQ88	0.0641303	0.254159
HNRPU	Q00839	0.0617952	0.305353
SCO1	O75880	0.0614005	0.25717
NGDN	Q8NEJ9	0.0614005	0.25717
ROA2	P22626	0.0613135	0.313392
AT2A2	P16615	0.0595011	0.287469
ROA3	P51991	0.0588936	0.300624
S27A4	Q6P1M0	0.0588936	0.260061
TECR	Q9NZ01	0.0588936	0.260061
IF4A3	P38919	0.0577155	0.290945
LAP2B	P42167	0.0565836	0.293219
MYPT1	O14974	0.0565836	0.262842
CARF	Q9NXV6	0.0565836	0.262842
RS8	P62241	0.0534394	0.283997
STRBP	Q96SI9	0.0524674	0.285604
PDS5B	Q9NTI5	0.0524674	0.26811
FUS	P35637	0.0519947	0.303062
SFPQ	P23246	0.0507881	0.334292
PRP4	O43172	0.0506262	0.270611
RBBP4	Q09028	0.0506262	0.270611
TBL3	Q12788	0.0489095	0.291801
TERA	P55072	0.0458038	0.297666
RL19	P84098	0.0458038	0.277661
RL10	P27635	0.0450879	0.299085
PLRG1	O43660	0.0443941	0.300487
MTA2	O94776	0.0443941	0.300487
RL3	P39023	0.0435016	0.315034
MIC19	Q9NX63	0.0430687	0.282031
DIC	Q9UBX3	0.0430687	0.282031
NOP56	O00567	0.0418202	0.31933
RBM34	P42696	0.0418202	0.28413
PP1A	P62136	0.0418202	0.28413
RBM28	Q9NW13	0.0406419	0.286176
UHRF1	Q96T88	0.0395284	0.288172
GNAI3	P08754	0.0374747	0.292027
MAN1	Q9Y2U8	0.0374747	0.292027
TR150	Q9Y2W1	0.0374747	0.343569
ACTN2	P35609	0.0347654	0.2975
PHF3	Q92576	0.0324214	0.30265
RPB2	P30876	0.0317088	0.304303
TRIPC	Q14669	0.0310269	0.305927
EPIPL	P58107	0.0303736	0.307522
CHD4	Q14839	0.0300572	0.337505
LYRIC	Q86UE4	0.0285691	0.312152
DDX24	Q9GZR7	0.0269671	0.316569
ESF1	Q9H501	0.0269671	0.316569
GTPB4	Q9BZE4	0.0264723	0.317998
PLAK	P14923	0.0259952	0.319407
LPPRC	P42704	0.0236902	0.427685
HNRPM	P52272	0.0224548	0.488649
POTEJ	P0CG39	0.0218594	0.371064
LETM1	O95202	0.0207586	0.337372
OST48	P39656	0.017702	0.350792
HNRH1	P31943	0.0128242	0.380246
RS27A	P62979	0.0123836	0.442541
ACTN4	O43707	0.00685371	0.542309
HSP7C	P11142	0.00441868	0.514628
P121C	A8CG34	0	0.243484
PDES1	A5PLL7	0	0.173829
COPE	O14579	0	0.173829
S27A2	O14975	0	0.173829
GNL3	Q9BVP2	0	0.336164
PLCB	O15120	0	0.173829
FRIH	P02794	0	0.225779
RAC1	P63000	0	0.285425
LSM3	P62310	0	0.27867
RS26	P62854	0	0.225779
ABCB7	O75027	0	0.274934
FXR1	P51114	0	0.347002
NFIB	O00712	0	0.270901
CGAS	Q8N884	0	0.285425
STIM1	Q13586	0	0.331709
RINI	P13489	0	0.266516
PRP17	O60508	0	0.270901
CYB5B	O43169	0	0.304113
NDUS5	O43920	0	0.23545
TSP1	P07996	0	0.250356
ZDHC5	Q9C0B5	0	0.243484
ARPC2	O15144	0	0.173829
DPM1	O60762	0	0.299363
CTDSL	O15194	0	0.173829
RT12	O15235	0	0.173829
SERA	O43175	0	0.173829
TMED2	Q15363	0	0.225779
TPRN	Q4KMQ1	0	0.225779
STX7	O15400	0	0.282156
TMM33	P57088	0	0.299363
TGON2	O43493	0	0.173829
DJC13	O75165	0	0.173829
STX4	Q12846	0	0.27867
CUX1	P39880	0	0.23545
ENDD1	O94919	0	0.270901
RL14	P50914	0	0.304113
MBLC2	Q68D91	0	0.225779
CSCL1	O94886	0	0.173829
EXOS9	Q06265	0	0.23545
ZRAB2	O95218	0	0.173829
TM192	Q8IY95	0	0.225779
FACE1	O75844	0	0.306356
RL34	P49207	0	0.282156
HYEP	P07099	0	0.173829
RSSA	P08865	0	0.355529
RLA2	P05387	0	0.310612
SPT6H	Q7KZ85	0	0.341753
HLAC	P10321	0	0.291423
HLAE	P13747	0	0.173829
RS30	P62861	0	0.266516
ABT1	Q9ULW3	0	0.304113
RPAB1	P19388	0	0.270901
SYVC	P26640	0	0.291423
PSB1	P20618	0	0.173829
RL38	P63173	0	0.274934
SC61B	P60468	0	0.270901
DHC24	Q15392	0	0.274934
LONM	P36776	0	0.173829
CA131	Q8NDD1	0	0.225779
EIF3B	P55884	0	0.282156
PKP2	Q99959	0	0.270901
WDR43	Q15061	0	0.27867
HACD3	Q9P035	0	0.296836
PSA6	P60900	0	0.173829
RHOA	P61586	0	0.173829
EXOS6	Q5RKV6	0	0.294194
EXOS7	Q15024	0	0.266516
IF4G2	P78344	0	0.173829
TMED4	Q7Z7H5	0	0.294194
PRS6A	P17980	0	0.197524
CD47	Q08722	0	0.173829
RBM8A	Q9Y5S9	0	0.337597
RS28	P62857	0	0.282156
LTOR4	Q0VGL1	0	0.173829
RPF2	Q9H7B2	0	0.285425
DHCR7	Q9UBM7	0	0.27867
PTK7	Q13308	0	0.173829
RM49	Q13405	0	0.173829
PDLI1	O00151	0	0.213658
ITB5	P18084	0	0.213658
PUM1	Q14671	0	0.173829
SMCA4	P51532	0	0.358969
ECSIT	Q9BQ95	0	0.270901
M4K4	O95819	0	0.261703
KIF14	Q15058	0	0.23545
COR1A	P31146	0	0.310612
VAS1	Q15904	0	0.266516
NDUS8	O00217	0	0.256362
AAAT	Q15758	0	0.274934
ECHB	P55084	0	0.306356
RETST	Q6NUM9	0	0.266516
RBMS2	Q15434	0	0.173829
ESCO1	Q5FWF5	0	0.173829
UTP20	O75691	0	0.34039
MED12	Q93074	0	0.225779
RL26	P61254	0	0.357835
PSMD3	O43242	0	0.256362
RUXE	P62304	0	0.256362
ESRP1	Q6NXG1	0	0.266516
PIGG	Q5H8A4	0	0.173829
RAP1A	P62834	0	0.291423
NIPS2	O75323	0	0.288506
ZNT9	Q6PML9	0	0.173829
HAKAI	Q75N03	0	0.173829
ZN326	Q5BKZ1	0	0.347002
RAD18	Q9NS91	0	0.270901
HCFC1	P51610	0	0.197524
ATP5J	P18859	0	0.213658
RS19	P39019	0	0.363386
ARI1B	Q8NFD5	0	0.266516
S10AG	Q96FQ6	0	0.291423
HMGA1	P17096	0	0.388624
TF2H4	Q92759	0	0.23545
NOP58	Q9Y2X3	0	0.371721
WDR82	Q6UXN9	0	0.274934
RS20	P60866	0	0.326985
NOMO1	Q15155	0	0.349517
RALB	P11234	0	0.30852
PSA5	P28066	0	0.213658
CBX5	P45973	0	0.213658
EFHD2	Q96C19	0	0.23545
ERF1	P62495	0	0.197524
PRCC	Q92733	0	0.213658
MARK2	Q7KZI7	0	0.173829
NIPA	Q86WB0	0	0.173829
CG050	Q9BRJ6	0	0.213658
PRDX1	Q06830	0	0.256362
ARL8B	Q9NVJ2	0	0.266516
DNJC3	Q13217	0	0.197524
TMED1	Q13445	0	0.197524
TCPH	Q99832	0	0.334707
GNA13	Q14344	0	0.197524
MACF1	Q9UPN3	0	0.270901
RIOX2	Q8IUF8	0	0.173829
CS047	Q8N9M1	0	0.173829
RM27	Q9P0M9	0	0.243484
PNPT1	Q8TCS8	0	0.173829
CSK22	P19784	0	0.321942
CTCF	P49711	0	0.250356
FXRD1	Q96CU9	0	0.173829
RT24	Q96EL2	0	0.173829
PAIRB	Q8NC51	0	0.320179
XPC	Q01831	0	0.250356
ERGI1	Q969X5	0	0.256362
EPT1	Q9C0D9	0	0.23545
ATX10	Q9UBB4	0	0.213658
RANB9	Q96S59	0	0.225779
SDA1	Q9NVU7	0	0.23545
S35B2	Q8TB61	0	0.261703
ILF3	Q12906	0	0.556227
TONSL	Q96HA7	0	0.173829
PPR18	Q6NYC8	0	0.288506
GALT2	Q10471	0	0.310612
EHMT2	Q96KQ7	0	0.274934
GNL3L	Q9NVN8	0	0.266516
CPSF3	Q9UKF6	0	0.266516
MAGT1	Q9H0U3	0	0.282156
H2B2C	Q6DN03	0	0.331709
MGST2	Q99735	0	0.173829
PPIL1	Q9Y3C6	0	0.27867
CTSL2	Q05D32	0	0.250356
RNF5	Q99942	0	0.173829
RT63	Q9BQC6	0	0.173829
SPNS1	Q9H2V7	0	0.173829
BRE1A	Q5VTR2	0	0.197524
SEC63	Q9UGP8	0	0.326985
MRM3	Q9HC36	0	0.173829
LSM2	Q9Y333	0	0.256362
TM9S3	Q9HD45	0	0.173829
PIGS	Q96S52	0	0.250356
BRD7	Q9NPI1	0	0.173829
AKIP	Q9NWT8	0	0.173829
DHX33	Q9H6R0	0	0.250356
CHD1	O14646	0	0.328593
VAPA	Q9P0L0	0	0.381382
SMCA2	P51531	0	0.314605
NU133	Q8WUM0	0	0.323662
UB2J1	Q9Y385	0	0.266516
ATX2L	Q8WWM7	0	0.320179
FAKD4	Q969Z0	0	0.261703
H37	Q5TEC6	0	0.431716
PWP2	Q15269	0	0.310612
TIM16	Q9Y3D7	0	0.256362
RLP24	Q9UHA3	0	0.173829
MIC25	Q9BRQ6	0	0.291423
TAM41	Q96BW9	0	0.197524
TSKS	Q9UJT2	0	0.173829
INO80	Q9ULG1	0	0.173829
TRA2B	P62995	0	0.396351
MA1B1	Q9UKM7	0	0.225779
RGAP1	Q9H0H5	0	0.261703
SGT1	Q9Y2Z0	0	0.173829
LC7L2	Q9Y383	0	0.173829
QCR9	Q9UDW1	0	0.250356
TIDC1	Q9NPL8	0	0.291423
EXOS1	Q9Y3B2	0	0.173829
CIZ1	Q9ULV3	0	0.213658
ATRX	P46100	0	0.312639
PPHLN	Q8NEY8	0	0.312639
LMNB1	P20700	-0.00582899	0.51581
DHX9	Q08211	-0.00597379	0.512704
CH60	P10809	-0.00672573	0.498393
H2A1B	P04908	-0.0122783	0.607811
U5S1	Q15029	-0.0131755	0.435107
ACTBL	Q562R1	-0.0155409	0.575841
RRBP1	Q9P2E9	-0.017278	0.563374
H31	P68431	-0.0221106	0.591692
RL7A	P62424	-0.0255352	0.393988
SMC1A	Q14683	-0.0262316	0.466213
ECHA	P40939	-0.0274806	0.39035
PGAM5	Q96HS1	-0.0274806	0.39035
ACTC	P68032	-0.0286564	0.91379
ACTS	P68133	-0.0308845	0.933801
EF1D	P29692	-0.0324215	0.382711
RSMN	P63162	-0.0331669	0.452714
RSMB	P14678	-0.0335526	0.452119
RL18	Q07020	-0.0339473	0.380713
RBP56	Q92804	-0.0365258	0.447937
RL9	P32969	-0.0365258	0.377642
PCBP1	Q15365	-0.0365258	0.377642
MRT4	Q9UKD2	-0.0365258	0.377642
HNRH3	P31942	-0.0370893	0.591535
NAT10	Q9H0A0	-0.0388193	0.499073
TPM4	P67936	-0.0395283	0.37447
ADT1	P12235	-0.0395283	0.44434
ASPH	Q12797	-0.0395283	0.37447
RL13A	P40429	-0.0406419	0.373389
ACTB	P60709	-0.0410422	1.23817
TCF20	Q9UGU0	-0.0418203	0.372294
SPTN1	Q13813	-0.0424353	0.827673
SPTB2	Q01082	-0.0425396	0.827445
ACL6A	O96019	-0.0430687	0.371186
PABP1	P11940	-0.0443941	0.538872
PTN2	P17706	-0.0458038	0.368926
RS9	P46781	-0.0465426	0.437756
EIF2A	Q9BY44	-0.0473057	0.367773
AFG32	Q9Y4W6	-0.0489096	0.435974
ZC3HD	Q5T200	-0.0489096	0.366604
HCD2	Q99714	-0.0489096	0.366604
RL35A	P18077	-0.0506262	0.365417
FAF2	Q96CS3	-0.0506262	0.365417
ELYS	Q8WYP5	-0.0510742	0.532973
ADT2	P05141	-0.0515303	0.532647
ZCHC8	Q6NZY4	-0.0524674	0.364213
CLPB	Q9H078	-0.0524674	0.364213
H4	P62805	-0.052868	1.15075
RS3	P23396	-0.0529488	0.531685
EPHA2	P29317	-0.0534394	0.433038
LBR	Q14739	-0.0534394	0.433038
DDRGK	Q96HY6	-0.0544478	0.362989
MGN	P61326	-0.0554951	0.431879
PABP3	Q9H361	-0.0554951	0.431879
PTBP3	O95758	-0.0577154	0.430732
RL13	P26373	-0.0577154	0.430732
RBM4	Q9BWF3	-0.0588936	0.430164
G3BP2	Q9UN86	-0.0601211	0.4296
EMD	P50402	-0.0605416	0.482247
PACN3	Q9UKS6	-0.0614006	0.359192
ATD3A	Q9NVI7	-0.0622842	0.481547
ALDOA	P04075	-0.0641302	0.35788
C1QBP	Q07021	-0.0641302	0.35788
CHERP	Q8IWX8	-0.0641302	0.35788
RT23	Q9Y3D9	-0.0641302	0.35788
PRP4B	Q13523	-0.0660892	0.480221
PLEC	Q15149	-0.0662958	1.7615
RS13	P62277	-0.0671142	0.426857
RS24	P62847	-0.0671142	0.356542
CD166	Q13740	-0.0671142	0.356542
RPN2	P04844	-0.0671142	0.479907
TRA2A	Q13595	-0.0671142	0.426857
RAB2B	Q8WUD1	-0.0671142	0.356542
HS71A	P0DMV8	-0.0679041	0.675622
RRP12	Q5JTH9	-0.0703893	0.425805
PGRC1	O00264	-0.0703893	0.479014
CPT1A	P50416	-0.0703893	0.479014
LMNA	P02545	-0.0715533	1.05893
ATPO	P48047	-0.0740005	0.424788
NSD2	O96028	-0.0740005	0.353782
CDK12	Q9NYV4	-0.0740005	0.424788
RT29	P51398	-0.0740005	0.353782
ABCF1	Q8NE71	-0.0740005	0.353782
RL6	Q02878	-0.0740006	0.565403
MPP10	O00566	-0.0759488	0.424294
GPDM	P43304	-0.0769619	0.523603
H2A2A	Q6FI13	-0.0773749	1.03298
CCHL	P53701	-0.0780026	0.352355
SC11A	P67812	-0.0780026	0.352355
UTP15	Q8TED0	-0.0780026	0.352355
SPTN2	O15020	-0.0780026	0.523488
FLOT1	O75955	-0.0801703	0.423342
AMPN	P15144	-0.0811961	0.773182
CRTP1	A8MQ03	-0.0824622	0.350894
CD2B2	O95400	-0.0824622	0.350894
QCR7	P14927	-0.0824622	0.350894
SYJ2B	P57105	-0.0824622	0.350894
FAM3C	Q92520	-0.0824622	0.350894
OGDHL	Q9ULD0	-0.0824622	0.350894
MGN2	Q96A72	-0.0840643	0.476719
SRSF7	Q16629	-0.0848889	0.422445
NDUB5	O43674	-0.0874627	0.349396
IMP4	Q96G21	-0.0874627	0.349396
RL17	P18621	-0.0874628	0.476427
SNR40	Q96DI7	-0.0874628	0.476427
SRSF4	Q08170	-0.0892673	0.476308
HEAT1	Q9H583	-0.0901978	0.421616
SRPRB	Q9Y5M8	-0.0901978	0.421616
TCPA	P17987	-0.0911479	0.476208
SMD3	P62318	-0.0931094	0.347856
RAB21	Q9UL25	-0.0931094	0.421232
DHB12	Q53GQ0	-0.0931094	0.476128
RM38	Q96DV4	-0.0931094	0.347856
SRSF8	Q9BRL6	-0.0931094	0.347856
ADT3	P12236	-0.0951572	0.60514
NDUS2	O75306	-0.0962152	0.42087
FXR2	P51116	-0.0962152	0.42087
RS21	P63220	-0.0962152	0.42087
ZN638	Q14966	-0.0972972	0.476036
SRSF3	P84103	-0.0995356	0.64351
LAD1	O00515	-0.0995357	0.476027
GRP75	P38646	-0.0995357	0.713845
RS11	P62280	-0.0995357	0.476027
CPSF7	Q8N684	-0.0995357	0.476027
HMGN4	O00479	-0.0995358	0.346272
HM13	Q8TCT9	-0.0995358	0.420534
SAS10	Q9NQZ2	-0.0995358	0.420534
MFN2	O95140	-0.0995358	0.346272
S12A2	P55011	-0.0995358	0.346272
TM209	Q96SK2	-0.0995358	0.346272
RM47	Q9HD33	-0.0995358	0.346272
OCAD1	Q9NX40	-0.0995358	0.346272
RBM7	Q9Y580	-0.0995358	0.346272
LAP2A	P42166	-0.100929	0.566483
SRPRA	P08240	-0.10188	0.476045
RB11B	Q15907	-0.10188	0.476045
CTND1	O60716	-0.103093	0.748883
H2B1M	Q99879	-0.103093	1.16194
ODPB	P11177	-0.103094	0.420227
RAGP1	P46060	-0.103094	0.420227
LMO7	Q8WWI1	-0.103094	0.420227
UTP4	Q969X6	-0.103094	0.420227
HS71L	P34931	-0.104337	0.607097
PRDX3	P30048	-0.106915	0.344639
RFC3	P40938	-0.106915	0.344639
RREB1	Q92766	-0.106915	0.344639
THIL	P24752	-0.106915	0.419951
ATPA	P25705	-0.108007	1.11235
H2BFS	P57053	-0.108312	1.14059
EMC1	Q8N766	-0.108934	0.524455
AQR	O60306	-0.109624	0.476279
GTF2I	P78347	-0.109624	0.476279
RS10	P46783	-0.111031	0.419712
STT3A	P46977	-0.111031	0.419712
BYST	Q13895	-0.111031	0.419712
HNRH2	P55795	-0.111031	0.524733
LMNB2	Q03252	-0.111257	1.03059
ANXA2	P07355	-0.113657	0.568951
QCR2	P22695	-0.115477	0.569368
ODO1	Q02218	-0.115477	0.569368
LEO1	Q8WVC0	-0.115477	0.419512
H1X	Q92522	-0.115477	0.419512
RM15	Q9P015	-0.115477	0.419512
TPSN	O15533	-0.115477	0.34295
PROF1	P07737	-0.115477	0.34295
TMX3	Q96JJ7	-0.115477	0.34295
RPN1	P04843	-0.117357	0.756444
DDX3X	O00571	-0.118644	0.722649
PPB1	P05187	-0.118644	0.476835
ABCD3	P28288	-0.118644	0.476835
NUFP2	Q7Z417	-0.120294	0.419359
PTPRF	P10586	-0.121306	0.570795
KTN1	Q86UP2	-0.121306	0.92086
YBOX1	P67809	-0.121306	0.758785
NCLN	Q969V3	-0.121991	0.612279
SERPH	P50454	-0.125531	0.419256
SDHB	P21912	-0.125531	0.477427
RPOM	O00411	-0.125531	0.341201
SSBP	Q04837	-0.125531	0.341201
SNF5	Q12824	-0.125531	0.341201
SC22B	O75396	-0.127755	0.572512
DSG2	Q14126	-0.131244	0.765036
YBOX3	P16989	-0.131244	0.528214
HMOX2	P30519	-0.131244	0.528214
RENR	O75787	-0.131244	0.419213
DHX15	O43143	-0.131706	0.866466
VDAC2	P45880	-0.131912	0.730041
H2AX	P16104	-0.131996	0.962419
ODO2	P36957	-0.13245	0.573842
M2OM	Q02978	-0.13245	0.573842
BAP31	P51572	-0.133679	0.766635
CD44	P16070	-0.135655	0.657187
IF4A1	P60842	-0.137503	0.478724
CWC22	Q9HCG8	-0.137503	0.478724
RL29	P47914	-0.137504	0.419237
LDLR	P01130	-0.137504	0.339381
DHX36	Q9H2U1	-0.137504	0.419237
PPT1	P50897	-0.137504	0.339381
MOT1	P53985	-0.137504	0.339381
GPI8	Q92643	-0.137504	0.339381
RM45	Q9BRJ2	-0.137504	0.339381
MAK16	Q9BXY0	-0.137504	0.339381
RM16	Q9NX20	-0.137504	0.339381
PDIP2	Q9Y2S7	-0.137504	0.339381
RBM14	Q96PK6	-0.139551	0.8733
CTNB1	P35222	-0.140481	0.735194
MTA1	Q13330	-0.140863	0.530257
TIA1	P31483	-0.14439	0.419338
MIC27	Q6UXV4	-0.14439	0.419338
EFTU	P49411	-0.147342	0.776008
CCD47	Q96A33	-0.148863	0.578905
HNRPF	P52597	-0.149747	0.663853
ATPB	P06576	-0.150748	1.6371
RFC5	P40937	-0.152003	0.337482
FA83H	Q6ZRV2	-0.152003	0.337482
LRC8A	Q8IWT6	-0.152003	0.337482
EPCAM	P16422	-0.152003	0.419528
S35E1	Q96K37	-0.152003	0.337482
RBM42	Q9BTD8	-0.152003	0.337482
SMD1	P62314	-0.152003	0.532843
MFTC	Q9H2D1	-0.152003	0.337482
EHMT1	Q9H9B1	-0.152003	0.337482
RT09	P82933	-0.152003	0.480645
GNAS1	Q5JWF2	-0.152003	0.480645
RS18	P62269	-0.154034	0.705603
CSTF3	Q12996	-0.157541	0.481457
RAD50	Q92878	-0.157541	0.481457
PHB2	Q99623	-0.160465	0.926986
RAN	P62826	-0.160465	0.419821
RBM6	P78332	-0.160465	0.419821
CRNL1	Q9BZJ0	-0.160465	0.534931
MYO1C	O00159	-0.161751	0.669863
RS12	P25398	-0.169925	0.420236
CK098	E9PRG8	-0.169925	0.335492
PPIG	Q13427	-0.169925	0.420236
MYO1B	O43795	-0.169925	0.335492
VAMP3	Q15836	-0.169925	0.420236
ITB4	P16144	-0.169925	0.335492
MAX	P61244	-0.169925	0.335492
SPTC1	O15269	-0.169925	0.537367
VIGLN	Q00341	-0.169925	0.335492
EMC10	Q5UCC4	-0.169925	0.335492
YTHD3	Q7Z739	-0.169925	0.335492
NDUS1	P28331	-0.169925	0.631324
ALG1	Q9BT22	-0.169925	0.335492
TMCO1	Q9UM00	-0.169925	0.335492
RL5	P46777	-0.169925	0.714974
TMX2	Q9Y320	-0.176878	0.48455
RL36	Q9Y3U8	-0.176878	0.48455
FMR1	Q06787	-0.178337	0.589089
RMD3	Q96TC7	-0.180572	0.420794
VDAC3	Q9Y277	-0.180572	0.721458
S10AE	Q9HCY8	-0.180572	0.420794
RAB18	Q9NP72	-0.180572	0.420794
SCAFB	Q99590	-0.180572	0.540211
DESP	P15924	-0.180572	0.948088
DDX5	P17844	-0.181607	1.2202
DNMT1	P26358	-0.182864	0.590736
RT22	P82650	-0.182864	0.590736
MTA3	Q9BTC8	-0.184424	0.485842
MGST1	P10620	-0.186413	0.725069
DDX50	Q9BQ39	-0.188445	0.639644
ZO1	Q07157	-0.190103	0.80812
SQOR	Q9Y6N5	-0.192645	0.594346
UBP7	Q93009	-0.192645	0.487292
RBM3	P98179	-0.192645	0.641571
RBM19	Q9Y4C8	-0.192645	0.54354
CAZA2	P47755	-0.192645	0.333393
IF1AX	P47813	-0.192645	0.333393
EMC4	Q5J8M3	-0.192645	0.333393
IF4G1	Q04637	-0.192645	0.421522
TIM21	Q9BVV7	-0.192645	0.421522
RM24	Q96A35	-0.192645	0.333393
TFP11	Q9UBB9	-0.192645	0.333393
CRBG1	Q9Y4K1	-0.192645	0.421522
VDAC1	P21796	-0.194728	1.3413
H2AZ	P0C0S5	-0.195256	1.17515
MTCH2	Q9Y6C9	-0.201634	0.645734
RUVB1	Q9Y265	-0.203533	0.598436
QCR8	O14949	-0.206451	0.422454
CPSF4	O95639	-0.206451	0.422454
TF3C1	Q12789	-0.206451	0.547449
COX2	P00403	-0.206451	0.422454
ORNT1	Q9Y619	-0.206451	0.422454
RL8	P62917	-0.208587	0.694998
CMC1	O75746	-0.211504	0.49075
RAB5C	P51148	-0.211504	0.650356
RAB1B	Q9H0U4	-0.214125	0.742567
DDX3Y	O15523	-0.219313	0.872306
PR38B	Q5VTL8	-0.222392	0.331164
KRR1	Q13601	-0.222392	0.423634
RM13	Q9BYD1	-0.222392	0.423634
ESYT2	A0FGR8	-0.222392	0.655502
RM19	P49406	-0.222392	0.492811
CDKAL	Q5VV42	-0.222392	0.331164
RAB14	P61106	-0.222393	0.833775
MIC60	Q16891	-0.225292	1.36433
ZCH18	Q86VM9	-0.229482	0.839487
PHB1	P35232	-0.233199	1.23389
PHF14	O94880	-0.234465	0.495138
TIAR	Q01085	-0.234465	0.495138
FKBP8	Q14318	-0.234465	0.495138
SENP3	Q9H4L4	-0.234465	0.495138
RPR1B	Q9NQG5	-0.234465	0.495138
SON	P18583	-0.23967	1.05279
MPCP	Q00325	-0.241008	1.0936
SCMC1	Q6NUK1	-0.241008	0.664382
KIF23	Q02241	-0.241008	0.425119
FLII	Q13045	-0.241008	0.425119
PP1G	P36873	-0.241008	0.557543
MAL2	Q969L2	-0.241008	0.425119
RM17	Q9NRX2	-0.241008	0.425119
CLCC1	Q96S66	-0.241008	0.557543
RS2	P15880	-0.243926	0.71482
DHX30	Q7L2E3	-0.243926	0.71482
MITOK	Q96ER9	-0.245113	0.614471
ITPR3	Q14573	-0.245756	0.979298
TRAM1	Q15629	-0.24664	0.896538
LAMB3	Q13751	-0.246915	1.02129
BIP	P11021	-0.247267	2.07573
E2AK2	P19525	-0.247927	0.497771
UBP10	Q14694	-0.247927	0.497771
PSMD2	Q13200	-0.251539	0.560672
PUF60	Q9UHX1	-0.251539	0.560672
RAB6B	Q9NRW1	-0.253757	0.617854
PKP3	Q9Y446	-0.253757	0.617854
RS16	P62249	-0.254573	0.903613
EED	O75530	-0.263034	0.328775
3MG	P29372	-0.263034	0.328775
DJC11	Q9NVH1	-0.263034	0.564106
SCAM3	O14828	-0.263034	0.426986
ACADV	P49748	-0.263034	0.328775
DAD1	P61803	-0.263034	0.426986
CP51A	Q16850	-0.263034	0.500762
QSOX2	Q6ZRP7	-0.263034	0.426986
TM9S4	Q92544	-0.263034	0.426986
PCM1	Q15154	-0.263034	0.328775
RCL1	Q9Y2P8	-0.263034	0.328775
AT5F1	P24539	-0.263034	0.621494
CATZ	Q9UBR2	-0.263034	0.426986
MFF	Q9GZY8	-0.263034	0.500762
CAPR1	Q14444	-0.268489	1.20988
SDHA	P31040	-0.27208	0.919261
TOM40	O96008	-0.273019	0.625418
ATD3B	Q5T9A4	-0.274175	0.829317
STML2	Q9UJZ1	-0.275634	0.78244
RS6	P62753	-0.278301	0.879153
SAFB2	Q14151	-0.278976	1.14215
PP1RA	Q96QC0	-0.280108	0.683204
PCBP2	Q15366	-0.283793	0.629658
RAB7A	P51149	-0.283793	0.88363
H2AY	O75367	-0.285909	1.15104
RT25	P82663	-0.289507	0.429339
EIF3I	Q13347	-0.289507	0.429339
ERG1	Q14534	-0.289507	0.429339
KRI1	Q8N9T8	-0.289507	0.429339
SPCS2	Q15005	-0.292181	0.937253
RIF1	Q5UIP0	-0.293731	1.0741
PP1B	P62140	-0.295456	0.634249
GRSF1	Q12849	-0.302563	0.74812
TFR1	P02786	-0.304855	0.995415
NVL	O15381	-0.304855	0.801499
ENOA	P06733	-0.304855	0.576664
NOC4L	Q9BVI4	-0.308122	0.639233
COX41	P13073	-0.308122	0.903462
NDUV2	P19404	-0.321928	0.326182
CETN2	P41208	-0.321928	0.432324
RUNX3	Q13761	-0.321928	0.432324
MFS10	Q14728	-0.321928	0.326182
ANKL2	Q86XL3	-0.321928	0.432324
STX6	O43752	-0.321928	0.581795
CISD2	Q8N5K1	-0.321928	0.432324
SUMO1	P63165	-0.321928	0.581795
2002-03-01	Q969Z3	-0.321928	0.432324
MBOA7	Q96N66	-0.321928	0.432324
UT14C	Q5TAP6	-0.321928	0.326182
RM44	Q9H9J2	-0.321928	0.432324
TRM1L	Q7Z2T5	-0.321928	0.326182
TE2IP	Q9NYB0	-0.321928	0.326182
CIA30	Q9Y375	-0.321928	0.432324
EIF3C	Q99613	-0.321928	0.812616
RL7L	Q6DKI1	-0.321928	0.644657
SCAM1	O15126	-0.321928	0.512602
P5CR1	P32322	-0.321928	0.512602
CERS2	Q96G23	-0.321928	0.512602
RM39	Q9NYK5	-0.321928	0.703365
WDR33	Q9C0J8	-0.330149	0.870386
U2AF1	Q01081	-0.334419	0.709367
LTOR1	Q6IAA8	-0.334419	0.709367
RL22	P35268	-0.337035	0.650581
RENT1	Q92900	-0.337035	0.650581
RL31	P62899	-0.341037	0.587524
MK67I	Q9BYG3	-0.341037	0.587524
CSK21	P68400	-0.347923	0.517849
RDH11	Q8TC12	-0.347923	0.71584
EP400	Q96L91	-0.347923	0.71584
RAI1	Q7Z5J4	-0.347923	0.517849
VANG1	Q8TAA9	-0.347923	0.517849
UFSP2	Q9NUQ7	-0.347923	0.517849
NCOA5	Q9HCD5	-0.347923	0.883371
CY1	P08574	-0.351472	0.831783
TCPE	P48643	-0.356144	0.778439
RS14	P62263	-0.36257	1.34477
DEGS1	O15121	-0.36257	0.436151
1433S	P31947	-0.36257	0.436151
RFC4	P35249	-0.36257	0.436151
RD23B	P54727	-0.36257	0.436151
STAG2	Q8N3U4	-0.36257	0.436151
RDH14	Q9HBH5	-0.36257	0.436151
DDX56	Q9NY93	-0.369234	0.785797
AKAP8	O43823	-0.371969	0.664205
SEC13	P55735	-0.371969	0.664205
TOM22	Q9NS69	-0.371969	0.664205
ACBD5	Q5T8D3	-0.378512	0.523999
RAI3	Q8NFJ5	-0.378512	0.523999
RM37	Q9BZE1	-0.378512	0.730426
UTP6	Q9NYH9	-0.378512	0.523999
ODPA	P08559	-0.383329	0.793693
DJB12	Q9NXW2	-0.387023	0.854691
PCNA	P12004	-0.400538	0.863348
PTGES	O14684	-0.415038	0.531288
HAX1	O00165	-0.415038	0.441141
ABHGA	O95870	-0.415038	0.531288
PLOD2	O00469	-0.415038	0.323318
STX10	O60499	-0.415038	0.323318
MAFK	O60675	-0.415038	0.323318
ATP5L	O75964	-0.415038	0.609475
GTR1	P11166	-0.415038	0.747686
2AAA	P30153	-0.415038	0.323318
DYL1	P63167	-0.415038	0.441141
SCRB2	Q14108	-0.415038	0.609475
SOAT1	P35610	-0.415038	0.323318
VAMP8	Q9BV40	-0.415038	0.680824
ADA15	Q13444	-0.415038	0.323318
RS17	P08708	-0.415038	1.04638
NEPRO	Q6NW34	-0.415038	0.323318
TM10C	Q7L0Y3	-0.415038	0.609475
RHOG	P84095	-0.415038	0.531288
TRABD	Q9H4I3	-0.415038	0.680824
UTP11	Q9Y3A2	-0.415038	0.531288
ADNP	Q9H2P0	-0.415038	0.609475
LPCT4	Q643R3	-0.415038	0.441141
RRP36	Q96EU6	-0.415038	0.323318
ATIF1	Q9UII2	-0.415038	0.323318
PLRKT	Q9HBL7	-0.415038	0.441141
KDM2A	Q9Y2K7	-0.415038	0.323318
RT07	Q9Y2R9	-0.415038	0.609475
VPP2	Q9Y487	-0.415038	0.323318
RS15A	P62244	-0.426265	1.05622
MPRIP	Q6WCQ1	-0.432959	0.821256
ABD12	Q8N2K0	-0.436099	0.757551
SPCS3	P61009	-0.440573	0.690571
AKAP1	Q92667	-0.440573	0.690571
TOM70	O94826	-0.441372	2.27183
NPC1	O15118	-0.447459	0.618935
MAVS	Q7Z434	-0.447459	0.893157
SURF4	O15260	-0.447459	0.618935
SMTN	P53814	-0.459432	0.540036
RM23	Q16540	-0.459432	0.540036
CAVN3	Q969G5	-0.459432	0.540036
ACAD9	Q9H845	-0.459432	0.540036
RM40	Q9NQ50	-0.459432	0.540036
RT18A	Q9NVS2	-0.459432	0.540036
PAXB1	Q9Y5B6	-0.459432	0.540036
PEX14	O75381	-0.465664	0.904616
EMC7	Q9NPA0	-0.465664	0.904616
AUP1	Q9Y679	-0.472068	1.1561
RAB6A	P20340	-0.472753	1.55644
NDUB3	O43676	-0.485427	0.447803
PKP1	Q13835	-0.485427	0.447803
CIRBP	Q14011	-0.485427	0.447803
RAB6D	Q53S08	-0.485427	0.447803
DDB2	Q92466	-0.485427	0.447803
VATA	P38606	-0.485427	0.780398
ATPMK	Q96IX5	-0.485427	0.447803
PWP1	Q13610	-0.485427	0.629876
EMC5	Q8N4V1	-0.485427	0.629876
ATX2	Q99700	-0.485427	0.447803
CHP1	Q99653	-0.485427	0.629876
RT34	P82930	-0.485427	0.780398
TPM3	P06753	-0.485427	0.916988
AKP8L	Q9ULX6	-0.485427	0.447803
RM09	Q9BYD2	-0.485427	0.629876
CFA20	Q9Y6A4	-0.485427	0.447803
CMC2	Q9UJS0	-0.494765	1.53184
WDR46	O15213	-0.5025	0.713858
NSA2	O95478	-0.5025	0.713858
NDUBA	O96000	-0.5025	0.713858
RS27	P42677	-0.5025	0.713858
OXA1L	Q15070	-0.5025	0.713858
SCO2	O43819	-0.514573	0.550709
GPX8	Q8TED1	-0.514573	0.550709
YMEL1	Q96TA2	-0.514573	0.793721
L1CAM	P32004	-0.520832	1.07314
ATPG	P36542	-0.530515	1.21088
MCM5	P33992	-0.530515	0.642666
RPAB3	P52434	-0.530515	0.642666
PHF6	Q8IWS0	-0.530515	0.642666
SYIM	Q9NSE4	-0.530515	0.642666
RT02	Q9Y399	-0.540568	0.727919
RT35	P82673	-0.547488	0.80861
EGFR	P00533	-0.556393	1.49253
EMC3	Q9P0I2	-0.556393	0.960812
NACAM	E9PAV3	-0.584963	0.320067
ZN593	O00488	-0.584963	0.320067
BLM	P54132	-0.584963	0.563994
LEG8	O00214	-0.584963	0.457006
ZC11B	A0A1B0GTU1	-0.584963	0.657816
SMC2	O95347	-0.584963	0.320067
ADDB	P35612	-0.584963	0.320067
MOT4	O15427	-0.584963	0.82536
TIM23	O14925	-0.584963	0.657816
PURA	Q00577	-0.584963	0.457006
RT06	P82932	-0.584963	0.563994
POGZ	Q7Z3K3	-0.584963	0.457006
TOE1	Q96GM8	-0.584963	0.457006
ARGL1	Q9NWB6	-0.584963	0.82536
ERCC3	P19447	-0.584963	0.657816
RM20	Q9BYC9	-0.584963	0.457006
CIR1	Q86X95	-0.584963	0.320067
SNIP1	Q8TAD8	-0.584963	0.563994
CYBC1	Q9BQA9	-0.584963	0.320067
DERL1	Q9BUN8	-0.584963	0.320067
NSRP1	Q9H0G5	-0.584963	0.320067
TSR1	Q2NL82	-0.584963	0.657816
TMX4	Q9H1E5	-0.584963	0.457006
DHRS7	Q9Y394	-0.584963	0.563994
EXOS4	Q9NPD3	-0.584963	0.457006
BCS1	Q9Y276	-0.584963	0.457006
RHOF	Q9HBH0	-0.584963	0.320067
ARID2	Q68CP9	-0.584963	0.657816
RT17	Q9Y2R5	-0.584963	0.457006
NOP53	Q9NZM5	-0.584963	0.657816
PVR	P15151	-0.584963	0.744072
RT26	Q9BYN8	-0.584963	0.744072
KPYM	P14618	-0.610054	1.1416
PYRD	Q02127	-0.621488	0.922193
TF3C3	Q9Y5Q9	-0.621488	0.922193
ZO2	Q9UDY2	-0.624491	1.36814
TRI29	Q14134	-0.63743	0.762827
COX20	Q5RI15	-0.63743	0.762827
SE1L1	Q9UBV2	-0.63743	0.762827
AMFR	Q9UKV5	-0.652077	1.01844
LC7L3	O95232	-0.652077	0.676048
SRS11	Q05519	-0.662965	0.943597
HNRC2	B2RXH8	-0.670692	2.5283
MEN1	O00255	-0.678072	0.580974
MPP8	Q99549	-0.678072	0.866062
FOXK2	Q01167	-0.678072	0.580974
KIF2C	Q99661	-0.678072	0.580974
S29A1	Q99808	-0.678072	0.580974
CPVL	Q9H3G5	-0.678072	0.580974
NOL11	Q9H8H0	-0.678072	0.580974
RMND1	Q9NWS8	-0.678072	0.580974
NUP50	Q9UKX7	-0.678072	0.580974
RBMX2	Q9Y388	-0.678072	0.580974
A4	P05067	-0.70044	0.784883
TOIP2	Q8NFQ8	-0.70044	1.20929
GLYM	P34897	-0.70044	0.784883
RT18B	Q9Y676	-0.70044	0.784883
RM04	Q9BYD3	-0.710493	0.967782
LIMA1	Q9UHB6	-0.710493	0.967782
WDR74	Q6RFH5	-0.716207	1.13943
RT27	Q92552	-0.716207	1.13943
OPA1	O60313	-0.736966	0.470377
CISY	O75390	-0.736966	0.470377
RAC2	P15153	-0.736966	0.470377
ITPI2	P28290	-0.736966	0.470377
AHDC1	Q5TGY3	-0.736966	0.470377
GGH	Q92820	-0.736966	0.470377
RM22	Q9NWU5	-0.736966	0.698428
RM02	Q5T653	-0.736966	0.891156
SUN2	Q9UH99	-0.736966	0.470377
SAM50	Q9Y512	-0.736966	1.23618
GLSK	O94925	-0.752073	1.49201
ABCBA	Q9NRK6	-0.777608	1.67849
CBPD	O75976	-0.777608	0.811219
EXOS3	Q9NQT5	-0.777608	0.811219
RAB7L	O14966	-0.807355	0.60345
HMGN3	Q15651	-0.807355	0.92051
DDR1	Q08345	-0.807355	0.60345
DIK2A	Q8NDZ4	-0.807355	0.60345
ERLEC	Q96DZ1	-0.807355	0.60345
LMF2	Q9BU23	-0.807355	0.60345
DRS7B	Q6IAN0	-0.807355	0.92051
ERGI3	Q9Y282	-0.807355	0.60345
RB27B	O00194	-0.847997	0.726601
KIF4A	O95239	-0.847997	0.726601
COX6C	P09669	-0.847997	0.726601
PEBB	Q13951	-0.847997	0.726601
RFIP1	Q6WKZ4	-0.847997	0.726601
DHX37	Q8IY37	-0.847997	0.726601
RM03	P09001	-0.862496	1.23404
ODB2	P11182	-0.862496	1.23404
RT14	O60783	-0.874469	0.843271
KCC2D	Q13557	-0.874469	0.843271
GHITM	Q9H3K2	-0.874469	0.843271
EXOS2	Q13868	-0.893085	0.955358
COX5B	P10606	-0.906891	1.06403
TAP1	Q03518	-0.906891	1.06403
C1TM	Q6UB35	-0.917538	1.17005
CPSF6	Q16630	-0.925999	1.27394
GOGB1	Q14789	-0.932886	3.17003
GPAA1	O43292	-1	0.634702
HSP74	P34932	-1	0.634702
ADAM9	Q13443	-1	0.634702
VWA8	A3KMH1	-1	0.491405
IDH3A	P50213	-1	0.763265
GANP	O60318	-1	0.491405
RFC2	P35250	-1	0.883219
BAK	Q16611	-1	0.634702
SRPK1	Q96SB4	-1	1.10768
SRP72	O76094	-1	0.491405
GNS	P15586	-1	0.491405
TIM29	Q9BSF4	-1	1.10768
RPB9	P36954	-1	0.491405
VATB2	P21281	-1	1.21483
GNAQ	P50148	-1	0.491405
SNAA	P54920	-1	0.491405
ATPK	P56134	-1	0.491405
CDCA2	Q69YH5	-1	0.763265
RL32	P62910	-1	0.491405
PALM2	Q8IXS6	-1	0.634702
JAGN1	Q8N5M9	-1	0.634702
GALT3	Q14435	-1	0.491405
BRD3	Q15059	-1	0.491405
RUSD3	Q6P087	-1	0.491405
IQGA3	Q86VI3	-1	0.491405
SELH	Q8IZQ5	-1	0.491405
HS105	Q92598	-1	0.491405
ZN592	Q92610	-1	0.491405
B3GA3	O94766	-1	0.997483
RN170	Q96K19	-1	0.491405
EFGM	Q96RP9	-1	0.491405
COX18	Q8N8Q8	-1	0.763265
DEFM	Q9HBH1	-1	0.763265
ASHWN	Q9BVC5	-1	0.491405
TFB1M	Q8WVM0	-1	0.634702
TM109	Q9BVC6	-1	0.491405
WDR89	Q96FK6	-1	0.634702
EMRE	Q9H4I9	-1	0.491405
TASO2	Q5VWN6	-1	0.883219
MCCA	Q96RQ3	-1	0.883219
F210A	Q96ND0	-1	0.634702
PSMD1	Q99460	-1	0.634702
CYBP	Q9HB71	-1	0.491405
ST7	Q9NRC1	-1	0.491405
DDX20	Q9UHI6	-1	0.491405
VTI1B	Q9UEU0	-1	0.634702
SVIL	O95425	-1.11548	1.16015
PRS4	P62191	-1.1375	1.04957
SFXN3	Q9BWM7	-1.1375	1.04957
KCC2G	Q13555	-1.16993	0.934592
MAP7	Q14244	-1.16993	0.934592
GGYF2	Q6Y7W6	-1.16993	0.934592
VPS45	Q9NRW7	-1.16993	0.934592
ICT1	Q14197	-1.22239	0.813211
ERP44	Q9BS26	-1.22239	0.813211
LARP4	Q71RC2	-1.32193	0.681478
SCAM2	O15127	-1.32193	1.1159
G45IP	Q8TAE8	-1.32193	0.681478
CDC42	P60953	-1.32193	1.1159
RM28	Q13084	-1.32193	1.1159
YIPF5	Q969M3	-1.32193	0.681478
CMS1	Q9BQ75	-1.32193	0.681478
SMC4	Q9NTJ3	-1.32193	0.681478
NDUAD	Q9P0J0	-1.32193	1.1159
YETS2	Q9ULM3	-1.32193	0.681478
MYO5B	Q9ULV0	-1.32193	0.681478
ABCF2	Q9UG63	-1.37851	1.40731
MARH5	Q9NX47	-1.41504	1.00352
MTCH1	Q9NZJ7	-1.41504	1.00352
TM9S2	Q99805	-1.45943	1.30592
GOLM1	Q8NBJ4	-1.48543	1.59698
CD109	Q6YHK3	-1.51457	2.15913
YAF2	Q8IY57	-1.58496	1.5036
TM201	Q5SNT2	-1.58496	1.20378
KIF2A	O00139	-1.58496	0.885985
GOSR1	O95249	-1.58496	0.885985
RM55	Q7Z7F7	-1.58496	1.20378
NKTR	P30414	-1.58496	0.885985
CYC	P99999	-1.58496	0.885985
INT1	Q8N201	-1.58496	0.885985
ITCH	Q96J02	-1.58496	0.885985
RM34	Q9BQ48	-1.58496	0.885985
TFB2M	Q9H5Q4	-1.58496	0.885985
TM165	Q9HC07	-1.58496	0.885985
TMEM9	Q9P0T7	-1.58496	0.885985
KDIS	Q9ULH0	-1.58496	0.885985
SSRA	P43307	-1.73697	1.41252
ATRAP	Q6RW13	-1.73697	1.41252
CAR19	Q96LW7	-1.73697	1.41252
S38A2	Q96QD8	-1.73697	1.41252
P5CR2	Q96C36	-1.76553	2.20124
TPM1	P09493	-1.80735	1.91855
GOLI4	O00461	-1.80735	1.10192
NSMA	O60906	-1.80735	1.10192
RRAS	P10301	-1.80735	1.10192
RT30	Q9NP92	-1.87447	1.62857
H10	P07305	-2	1.3271
AGRE5	P48960	-2	1.3271
HIG1A	Q9Y241	-2	1.3271
ELOC	Q15369	-2	1.85096
ATPD	P30049	-2.16993	1.55992
SFSWA	Q12872	-2.16993	1.55992
SUCB2	Q96I99	-2.16993	1.55992
USE1	Q9NZ43	-2.32193	1.79915
GALT7	Q86SF2	-2.45943	2.04382
IMPA3	Q9NX62	-2.45943	2.04382
TRFE	P02787	-2.58496	2.29318
