# Supplementary material for: Interferon restores replication fork stability and cell viability in BRCA-defective cells via ISG15
Source: Nat Commun. 2023 Oct 2;14:6140. doi: 10.1038/s41467-023-41801-w (PMC10545780; doi:10.1038/s41467-023-41801-w)
Supplement: Supplementary file 6 — Source Data [file 41467_2023_41801_MOESM6_ESM.xlsx]

## Sheet: Fig 1b
Isg15+/+								Isg15-/-

## Sheet: Fig 1c
ISG15+/+	Isg15-/-
IdU length
8.9464	7.526
7.3988	7.4624
11.2572	4.4732
8.0136	9.6672
8.2256	2.6076
9.0524	9.1584
5.7664	10.5576
7.8864	6.3176
6.148	5.0668
7.2928	10.4728
4.8972	7.1656
5.194	6.89
8.4376	8.9888
9.0948	7.4624
7.7592	7.3776
7.526	7.9712
9.8156	10.5152
8.268	7.5048
7.3776	8.374
8.8616	9.8792
8.162	9.2008
4.8124	4.6004
8.6708	7.102
11.3208	5.7664
8.3104	6.4236
12.2748	7.6956
9.3704	5.3848
11.5328	9.3492
9.7096	5.7028
7.5896	5.724
11.0452	6.0208
8.7768	3.4556
8.9464	9.8368
11.342	5.5544
9.0736	13.8012
10.2396	8.0136
11.2148	4.8972
5.406	2.1412
10.1124	6.9536
5.3636	8.7344
8.3316	6.1692
6.6568	6.3176
8.7132	5.6392
10.5364	8.6284
5.2788	6.3176
9.2856	5.2364
9.0524	9.6248
9.5612	6.2964
4.6428	2.9256
10.1548	6.784
9.1796	5.7876
8.586	4.0704
6.996	6.36
12.1264	7.526
7.3564	7.8864
10.5576	5.6604
7.7592	5.7664
7.6532	4.8972
8.798	5.83
10.8332	6.0632
9.1584	9.222
7.5472	5.8512
9.3916	7.1232
7.2928	4.1976
14.6068	7.7168
10.8544	5.8512
7.5472	5.1728
13.1864	4.2824
7.314	5.3212
15.9424	5.8512
9.54	4.1976
5.6392	5.618
9.3492	2.756
15.0096	4.876
8.9464	5.6392
6.8264	4.6216
8.0772	2.8408
11.4056	3.9644
8.5648	5.618
5.3848	5.9572
9.7308	6.3388
9.752	5.936
8.5224	5.9148
7.8016	3.1164
5.8512	5.406
11.4692	4.2612
11.448	4.0068
5.7664	5.194
10.1972	7.42
6.2964	6.1692
6.4872	3.604
4.2824	6.042
9.7096	3.2012
11.66	5.724
14.4584	5.3
6.7628	5.1304
6.6992	6.89
7.3776	6.678
7.7804	7.8652
9.6036	11.13
5.3	6.7416
7.6532	5.5968
4.3248	7.6532
9.54	2.9892
6.0632	3.6464
7.1444	5.7452
5.7452	4.8124
5.618	8.2256
15.688	5.0668
15.2216	5.2788
8.3316	8.4376
5.1728	7.1232
5.8724	6.5084
6.2328	6.3812
6.1692	6.8476
7.2716	7.2928
7.7804	7.1868
8.692	9.6672
11.8084	9.6884
9.9216	8.374
12.2536	7.3988
15.6456	9.4764
18.868	5.1728
14.5432	13.3984
10.282	11.2572
14.3312	9.7944
7.9076	10.2608
10.8756	9.01
10.3456	4.4096
17.6596	12.7624
11.3208	10.8332
18.1896	7.526
13.7376	11.766
11.13	8.5224
11.1936	7.7592
9.6884	14.9248
11.8932	9.6248
17.5324	9.752
11.448	10.6424
15.4124	10.07
11.2784	6.6992
16.3876	9.3704
13.038	11.1512
12.9108	2.9256
9.752	15.794
11.7236	11.0452
11.6176	6.7416
7.5048	9.9004
15.1368	4.2188
10.5788	9.434
11.3844	10.5152
13.2712	8.0984
13.5468	14.1192
14.1404	3.0528
23.2352	6.5508
9.5188	9.9004
9.0312	3.816
18.0624	6.5932
9.4764	10.3244
9.4552	6.6568
9.1372	13.3136
14.2676	9.2008
8.0984	9.434
11.2784	9.858
15.3064	6.7204
12.4656	9.4128
15.688	13.9496
12.932	8.7556
13.992	12.3808
14.204	2.3744
9.222	23.2564
21.4968	9.2856
13.6952	10.918
9.9852	10.4304
12.7412	12.4656
12.402	16.0484
11.2784	6.5508
12.2748	5.8088
9.1796	15.9636
15.2428	10.6424
4.6428	8.5012
9.2432	8.4164
16.642	6.4236
11.0664	7.95
12.7412	9.2008
9.1584	9.646
12.6776	13.886
10.0912	8.7132
12.3172	6.4448
7.6956	8.8828
10.812	12.0416
12.614	15.0308
14.9884	9.2432
8.374	5.2364
9.2008	13.6952
13.2076	7.738
14.9884	4.664
21.0516	9.7944
19.186	6.1692
12.8684	13.3136
16.4512	18.4652
17.0236	10.494
7.2504	6.0208
7.314	13.3136
17.7656	12.084
9.9428	5.7452
12.1476	7.9288
11.9356	10.0276
8.0136	5.4696
8.374	8.7344
17.7232	16.4936
10.388	8.1832
18.3804	8.4588
14.8824	13.7164
8.6072	8.0984
10.9392	21.3908
12.19	15.5396
14.9036	10.2608
15.4972	7.2928
13.5256	5.2364
8.5648	4.4732
9.7732	9.0312
13.5468	8.2468
15.5184	11.8084
12.7836	4.6004
9.4764	5.83
19.504	10.4092
16.0272	7.8652
13.1228	7.8016
9.3704	8.0772
14.9672	4.028
17.8928	9.7096
13.9072	5.1304
13.4196	10.494
12.3596	6.8052
15.158	5.7028
14.3736	11.872
12.0628	5.4908
12.2748	10.7696
9.6248	5.9148
11.1512	8.6284
	10.7484
	8.3316
	6.8052

## Sheet: Fig 1e
Isg15+/+								Isg15-/-

## Sheet: Fig 1f
ISG15+/+	Isg15-/-
IdU/CldU
0.823529	0.349057
0.672414	0.642336
1	0.361257
1.19149	0.343284
1.43548	0.35514
1.23188	0.883871
0.266129	0.460784
1.25641	0.351852
1	0.494505
1.06977	0.409091
1.09722	0.516667
0.654135	0.980392
1.30851	0.515152
0.968421	0.829457
0.905882	0.76087
1.01149	0.729167
0.826772	0.76087
0.491803	1.03297
1.37209	0.538012
0.915663	0.447917
1.04918	0.772358
0.633333	0.830189
1.12791	0.708029
1.07143	0.894737
0.954955	0.275362
1.16667	0.365385
0.838235	0.742268
1.1087	0.693642
1.03061	0.484163
1.02151	0.737374
0.816327	0.873786
0.483146	0.76259
2	0.882353
0.769231	0.757576
1.08955	0.767606
0.916667	0.826923
0.984252	0.560976
0.784946	0.666667
1.25472	1
0.850746	0.615385
0.669065	0.666667
1.13514	0.866667
1.05769	0.25
1.20202	0.462366
1.28736	0.913669
1.16216	0.576271
1.01818	0.255172
0.945652	0.460993
1.03774	0.848101
0.777778	0.276786
0.886076	0.384615
0.952381	0.389831
0.772414	0.776119
0.722772	0.741176
0.801724	0.747475
1.23711	0.568182
1.07207	0.337838
0.758242	0.968421
1.78571	0.376344
1.09195	0.496296
0.840278	0.985401
0.728814	0.977778
0.8625	0.87037
0.967213	0.428571
0.554054	0.34
1.21739	0.563636
0.644444	1.33333
0.959016	0.3375
1	1.04412
1.5679	0.977778
0.844037	0.466667
0.900901	0.378947
1.32099	0.851485
0.743902	0.421053
0.897959	0.302326
1.0365	1.12987
1.30488	0.816514
0.771084	0.6
0.447761	0.872727
0.990654	0.5
0.90625	0.913043
1.0885	0.554795
0.766917	0.389535
1.22034	1.08621
1.29885	0.845238
1.05208	0.47541
1.15686	0.659091
1.21831	0.732558
1.675	0.582677
0.632184	0.63
0.531646	0.605263
1.09565	1.13684
1.184	1
1.32609	0.595238
0.886364	1.22093
0.741667	0.792453
0.826531	0.948052
1	0.861538
0.927928	0.979381
0.984375	0.382353
0.836207	0.730769
1.23232	0.475248
1.125	0.420455
1.01235	0.829457
0.547619	0.381295
1.27027	1.46341
0.845455	0.648276
1.24615	0.376471
0.428571	0.649351
0.868421	1.04918
0.94	0.990291
0.72	0.514851
1.04124	0.577778
0.557377	0.438596
0.930233	0.738095
0.804444	0.611111
0.97	0.734513
0.336449	0.309524
1.61111	0.758065
0.479452	0.443548
0.62069	0.397059
0.4	0.982456
1.2449	0.647059
0.938272	0.940476
0.478632	0.848837
1.22368	0.4
0.645161	0.650943
1.225	0.867925
1.07031	0.37931
0.675926	0.411765
0.64	0.922481
0.44	0.789474
0.508333	0.663866
0.949367	0.942029
0.495868	1.04444
0.527778	0.528302
0.544554	0.90625
0.298077	1
1.08219	1.01493
0.663462	0.676923
0.590361	0.544
0.671233	0.586207
0.644737	0.604938
1.41558	0.675439
1.02809	1.0438
1.01379	0.733945
1.26562	0.325
0.738462	0.639175
1.12195	0.5375
0.563025	0.877358
0.908397	0.294118
0.604317	0.830769
1.64516	0.777027
0.716129	0.878788
0.710938	0.843284
1.11806	0.341085
0.744966	0.425926
0.423077	0.969925
0.801418	1.21705
0.52381	0.761468
0.723577	1.03175
0.911765	0.707143
0.796296	0.918605
0.666667	0.958904
0.522936	0.82
0.594828	0.45679
0.14966	0.583333
1.32911	0.783019
1.14141	0.557692
0.86087	0.6
0.643478	1.03226
0.733333	0.461538
0.807339	0.580952
0.905172	0.906977
0.705882	0.716814
1.20312	0.644068
0.337079	0.644295
0.636364	0.765217
0.935484	0.634615
0.860465	0.697917
0.859259	0.636364
0.705263	0.369048
0.637931	0.5
0.647059	0.359155
1	0.788235
1.04902	0.689189
1.07042	0.61194
0.717105	0.643939
0.931507	0.962963
0.657534	0.652778
0.484211	0.946903
1.12222	0.221053
0.905172	0.597222
0.876712	0.474576
1.17143	1.04878
0.839623	0.385321
0.740385	0.871795
0.853846	0.911017
0.638095	0.555556
0.22449	0.636364
0.494845	0.823944
1.19608	0.618421
1.34177	0.801724
0.666667	0.911504
0.838028	0.542857
0.815789	0.678899
0.645161	0.823944
0.769784	0.560345
0.9125	0.878788
0.828947	0.606383
0.753086	0.786164
0.711538	0.386076
1.1875	0.87156
0.655172	0.573171
0.594406	1.22464
0.866667	0.422018
1.05303	0.852113
0.921053	0.430233
0.628866	0.747967
0.682353	0.545455
1.36486	0.617021
1.09434	0.867769
0.478788	0.214724
1.37288	0.825503
0.87619	0.405063
1.11712	0.83
0.543103	0.447005
0.955357	0.627027
1.25352	1.06667
0.815603	0.198198
1.18667	1.4
0.755556	0.683761
0.851064	0.705036
0.826087	0.593023
0.895349	0.626263
0.797101	0.47651
1.36957	0.364078
1.10909	0.582677
1.10909	0.713178
0.466102	0.905405
0.857143	0.594595
1	0.770992
1.13475	0.672
0.80198	1.0181
0.818713	1.26866
0.880503	0.727273
0.87037	0.694215
0.812121	1.07609
1.01594	0.745098
0.89172	1.01887
1.01705	0.821429
0.658537	0.323741
0.721311	0.639098
0.905983	0.935897
1	0.781955
0.93578	0.304878
1.04688	0.769231
1.19531	0.646617
0.982906	0.626506
0.846154	0.607595
0.870968	0.463235
0.719178	0.73262
0.936508	0.472906
1.18085	0.405797
0.743421	0.666667
0.904255	0.593496
1	0.466667
1.26667	0.635762
0.732143	0.765217
1.072	0.519231
0.841667	0.755725
0.945783	0.584416
1.02198	0.852174
0.97619	1.08571
0.712644	0.52381
0.844444	1.17105
1.04918	0.263889
0.987013	0.715447
0.453488	0.460784
0.581818	0.829787
0.46875	0.658333
0.559322	0.721154
0.752809	0.728972
0.772727	0.807407
0.672727	0.78
0.657143	0.834356
0.465347	0.789062
0.782609	0.762195
	0.904762
	0.933333
	0.733333
	0.677419
	0.8
	0.26776
	0.699029
	0.778378
	0.655556
	0.327434
	0.549296
	0.839623
	0.267327
	0.317073
	0.75
	0.536842
	0.672
	0.794643
	0.740157
	0.445312
	0.335766
	1.07752
	0.339506
	0.751825
	0.205128
	0.75
	0.716981

## Sheet: Fig 1g
siLuc								siISG15

## Sheet: Fig 1h
siLuc	siISG15
IdU/CldU
0.876289	0.744444
0.985075	0.257143
1.26144	1.01835
0.77551	0.868217
1.06098	0.75817
1.19643	0.333333
0.705202	0.679245
1.22835	0.56
0.964497	0.401786
0.747368	0.699029
0.969231	0.573333
1.62069	0.272727
1.00971	0.283019
0.655367	1.05
0.909091	0.446667
0.842105	0.866667
0.780488	0.714286
1.04225	0.824
0.968153	0.582524
0.977273	1.17054
0.805195	0.428571
0.806202	1.46875
0.953846	1.2
1.28571	0.666667
0.704545	0.543478
1.0283	0.5
1.4	0.792683
0.985714	0.886598
0.819355	0.746479
0.753623	1.3719
0.865854	0.740964
0.822581	0.367816
1.61789	1.07955
1.19048	0.963964
0.982456	0.98
0.917526	0.4
0.739837	0.985294
0.787037	0.303371
1.21	0.191304
1.39437	0.752809
0.784483	1.4
1.05102	1.02128
1	0.46988
0.360825	0.514851
0.642857	0.574713
0.735632	0.902299
1.24444	0.735294
1.89726	0.734694
0.959016	0.655556
1.00699	0.358108
1.3125	0.394737
1.02128	0.468085
0.918182	1.144
1.03636	0.863636
1.06452	0.590551
0.957746	0.630769
0.857143	0.609375
0.326923	0.523077
1.44037	0.593407
1.33621	0.966667
0.872093	0.566667
0.326316	0.632353
1.23333	0.286885
0.896552	1.83562
0.985075	0.362319
0.671141	0.613636
0.413043	0.586207
1.13636	0.65
1.35849	1
0.494624	0.420168
0.733333	0.752577
1.10256	0.45098
0.647887	0.692308
0.623762	0.80198
0.869919	0.747967
0.622449	0.506024
0.687075	1.34821
1.1358	0.596491
1.04065	0.857143
0.8	1.05229
1.18699	0.226562
1.4	1.19277
0.790123	0.597938
1.12766	0.745763
0.891304	0.595506
0.845361	0.374101
1.18987	0.626506
0.828829	0.857143
1.02857	0.790323
0.743243	1.12698
1.07453	0.552632
1.232	0.80597
1.71795	0.657143
0.793103	0.758621
0.397849	0.368421
1.65217	0.553571
1.07692	0.801653
0.480769	0.671329
0.90625	0.511364
0.957895	0.810127
1.11905	0.468085
1.10417	0.481013
1.17391	0.252101
0.847619	0.533898
0.587302	0.576
1.072	0.961538
1.71429	1.27174
0.802198	0.632653
0.918367	0.626087
1.28571	0.568966
1.19565	1.56962
1.71631	0.630952
0.757143	0.796875
1.29032	0.761628
0.989583	0.531646
1.02609	0.494949
0.721519	0.438596
0.902778	0.863636
0.770492	0.985915
0.753846	0.921053
0.649485	0.268519
1.04706	0.766355
1.04	0.96875
0.944882	0.676471
0.910995	0.25641
1.36	0.280488
1.07595	0.576923
1.14737	0.592593
1.11404	0.56
1.23387	0.981481
0.983193	1.02273
1.10687	0.375
1.12658	0.417476
0.88172	0.645161
0.552632	0.59292
0.974843	1.62264
0.485437	0.977169
1.07092	0.662921
1.04217	0.432836
0.794702	0.52809
1.01681	0.706522
1.05389	0.522124
1.20833	0.292683
1.16923	0.844156
1.11511	0.566176
1.06349	0.830357
1.02062	0.318182
0.636364	0.195122
1.25373	0.738462
0.776119	0.529412
0.971698	1.125
1.32836	1.05738
1.38889	0.184783
0.989691	0.990099
1.1	0.631902
0.82069	0.717391
0.87218	0.590909
1.58015	0.735632
1.15702	0.373913
1.15152	0.670588
0.728395	1.04615
1.13636	0.544554
1.51136	1
0.7125	0.62963
1.04895	0.913043
1.44706	0.293578
0.940625	0.40625
0.938776	0.493506
0.550725	0.293651
1.05	0.634921
1.20805	0.656627
1.01613	0.959459
0.570652	0.477941
1.45614	0.616071
0.924051	0.95679
0.826923	0.195876
0.782051	0.818182
1.38095	0.594828
0.957746	0.825175
0.689076	0.481481
0.72807	0.522222
0.944444	0.709302
1.09804	0.626667
0.609756	0.565217
0.461538	0.532609
1.35593	0.730159
0.485915	1.28378
1.23846	1.45631
1.09231	0.677966
1.22449	0.657534
0.917431	0.711864
1.30667	0.881818
1.13333	0.4
0.842697	0.736434
0.844828	0.508021
1.32203	0.432099
0.677778	0.579399
0.340426	0.649485
0.979592	1.19811
0.914894	0.357143
1.18519	0.66879
0.925373	0.39521
1.37931	0.596899
0.876712	0.618644
1.63953	0.575342
0.674699	0.989691
0.678571	0.638298
1.11111	0.362319
0.681034	0.443038
1.44828	0.846626
0.961039	0.402062
0.325843	0.350515
0.657658	0.882883
0.915094	0.902256
1.55319	0.664
0.973451	0.478873
0.791667	0.290698
0.863014	0.447368
0.257426	0.232323
1.47573	0.408377
1	0.429936
1.01923	0.490798
0.854167	0.686275
1.18182	0.372671
0.989899	0.308458
1.1125	0.814433
1.34074	0.814159
0.871429	0.926471
1.088	0.685393
1.28571	1.4958
0.875	0.956522
0.556522	1.06135
0.6	0.675676
1.51948	0.255319
1.36364	0.630573
0.932039	0.508982
0.492958	0.153153
1.35043	0.6
0.655914	1.31461
1.10959	0.243243
1.49438	0.587302
0.706587	1.32407
1.32749	0.671642
0.888199	0.565217
0.902439	0.818182
1.02976	0.828829
0.688889	0.858537
0.988889	0.876471
0.797468	0.5
1.43023	0.925134
0.876404	0.467626
1.06875	0.367347
0.92437	0.734177
0.790123	0.265957
0.545455	1
1.36025	1.18644
1.21739	0.431373
0.809524	0.5
0.513514	0.579545
0.333333	0.661765
1.01613	0.674419
0.974359	1.1
1	1.01562
1.15686	1.50909
1.25	0.731481
0.954545	0.393162
0.434783	0.329114
0.878788	1.44
1.13889	0.948148
0.638554	0.449275
1.45455	0.740741
1.06098	0.802817
1.5	0.575758
1.05556	0.866667
0.318681	0.37037
0.992593	0.708333
1.12987	0.965217
0.837209	0.174242
0.435644	0.513158
1.08	0.918367
1.20561	1.03731
0.452703	0.238462
0.792857	0.795455
0.666667	0.291139
0.864198	0.425287
1.51852	0.931034
1.34731	0.784615
0.803571	0.5
0.37234	0.445652
1.22	0.767677
0.803738	0.70229
1.08889	0.1875
0.446667	0.736264
0.780822	0.901408
0.677083	0.773333
0.808696	0.5
0.892405	0.875
1.01961	0.944444
0.75	0.840708
1.296	0.5
1.62791	0.769231
0.767677	1.06667
0.66055	0.765625
1.81081	0.5625
1.57778	0.628571
0.619565	1.01695
0.415616	0.49697
1.30032	0.814815
0.851061	0.703125
0.992503	0.389313
0.872096	0.40625
0.667567	0.638298
1.48299	0.54
0.467782	0.692308
0.999557	0.835616
1.23148	0.689655
1.10118	0.646774
0.830555	0.569236
0.806814	0.6849
0.561688	0.701199
0.978398	0.659852
1.34622	0.731661
0.992185	0.752008
1.07049	0.587447
0.452844	0.703126
0.984791	0.558111
0.813249	1.15626
0.80751	1.15111
1.13349	1.20277
0.926267	0.534984
0.950526	0.432205
0.986791	0.703897
0.992021	0.771887
1.06274	0.67632
1.33172	1.20101
0.345797	0.513939
1.15761	0.222592
1.26767	0.37783
0.822196	0.663883
0.43813	0.662443
0.994707	0.589608
1.03209	0.407108
1.01462	0.778144
0.813234	0.534577
0.470344	0.596577
0.492899	0.422028
1.27278	0.662205
1.27566	0.508867
0.920972	0.311226
1.45427	0.804348
1.03313	0.403566
1.09025	0.607002
1.25474	0.625964
1.12058	0.594653
1.06883	0.690576
0.829933	0.866105
0.970978	0.56894
1.02004	0.901159
0.901288	0.600644
1.09607	0.606118
1.11523	0.784681
0.963259	0.894575
1.0982	0.366949
0.647345	0.565559
0.884773	0.333107
0.859549	0.961368
1.02036	0.521771
0.806374	0.649608
1.25102	0.96449
0.683802	0.437594
1.2882	0.792258
1.06891	0.482524
1.02916	0.822871
1.04402	0.522725
0.811685	0.540768
0.863926	0.355758
0.272819	0.837957
0.959868	0.590231
1.01392	0.57374
1.25159	0.54193
1.01117	0.823626
0.709967	0.670764
1.12321	1.42008
1.33424	0.568088
1.15507	0.713849
0.617295	0.55173
0.97254	0.530142
1.01938	0.549309
0.95762	0.274503
1.16634	0.944163
1.30863	0.591191
0.870531	0.899419
0.843259	0.708638
0.967176	0.675894
0.935272	0.88748
1.10256	0.668829
1.10674	0.413558
0.868763	0.620471
1.11114	0.886464
0.94927	0.886689
0.714927	0.582911
1.19007	0.584049
0.968421	0.604092
0.923361	0.307179
1.00193	0.708651
1.20148	0.976499
0.708651	1.05499
1.12225	0.92059
1.26459	0.547616
0.687261	0.990831
0.532575	0.804989
0.992721	0.709839
1.05363	0.65545
1.19732	0.602619
0.961642	0.612434
1.08949	0.706799
0.985957	0.762253
0.708906	0.313319
0.980403	0.392188
1.35526	0.750393
0.840877	0.654071
1.17965	0.598032
0.547911	0.355809
0.290905	0.480635
0.561224	1.05117
1.00074	0.642838
0.844408	0.670986
1.00301	0.899011
1.37102	0.305191
0.864024	0.266876
1.1048	1.24167
0.878028	1.00731
0.90662	0.779138
0.815965	0.678518
0.957685	0.974012
	0.743137
	0.288744
	0.428558
	0.584717
	0.568444

## Sheet: Fig 1j
Isg15+/+	Isg15+/+ +mirin	Isg15-/-	Isg15-/- +mirin
IdU/CldU
1.22921	1.36742	0.577488	1.23392
1.09858	1.03386	0.757752	1.02367
0.989002	1.36164	0.196	0.730284
0.980425	1.28549	0.321701	0.66555
0.936551	1.06193	1.22665	0.475826
1.08345	1.47754	0.335217	0.646949
0.948022	0.608195	0.539379	0.30505
0.283538	1.10341	0.47459	0.978234
1.39823	1.19847	0.482992	0.316299
1.02186	1.16404	0.81025	0.259556
1.21372	0.625967	0.34368	0.594079
0.361245	0.832232	0.483541	0.209232
1.56015	0.806957	0.290605	0.211897
0.97427	1.1644	0.436872	0.45645
0.870155	1.32236	0.368261	0.486164
1.00101	1.28231	0.918538	0.659639
1.02898	1.50776	0.142666	0.141254
0.954785	1.05429	0.341686	0.567714
1.17293	1.10538	1.31969	0.616124
1.17399	1.29756	0.501869	0.880954
0.941548	0.778456	1.2307	0.338727
0.899298	1.07306	0.328448	0.963188
0.98603	1.33969	0.995995	1.45999
0.919327	1.14193	1.0493	0.342002
0.369337	0.989785	0.287518	0.966715
0.7647	1.30422	0.737199	1.1734
0.854477	0.265013	0.859216	0.623738
0.997518	0.99977	0.627256	1.24228
1.10672	0.612479	0.516023	1.05918
0.591895	1.10904	0.697251	0.583426
1.17709	0.344964	0.408144	1.02846
1.20199	0.587193	1.00945	1.26691
0.718692	0.654183	0.648244	1.06811
1.23032	0.501124	0.636903	1.16234
0.359685	0.61516	0.263819	0.339755
0.671968	0.547519	0.957592	0.410562
1.07253	0.449172	0.759687	0.634598
1.07418	0.826185	0.279051	0.55602
0.706686	0.195118	0.679331	0.491736
1.13388	0.399867	0.736615	0.794569
0.521685	0.582135	0.678153	0.908869
0.877158	0.281519	0.714078	1.13281
0.798065	0.723507	0.849712	1.1459
1.0431	0.979457	0.928004	1.92844
0.867709	0.262648	0.947082	0.476379
0.987923	1.34159	0.599912	1.39729
0.874847	1.26613	0.720204	0.642143
1.02087	1.08421	0.768907	0.859972
0.479019	1.39149	0.6527	0.821556
0.922578	1.11749	0.93762	0.742354
0.540913	1.10837	0.739156	1.27595
0.753358	1.16019	0.839408	0.874898
0.862942	1.08268	0.684078	0.750258
0.811558	0.787073	0.536014	0.959296
0.76116	1.62261	0.695194	0.747375
1.17078	0.993628	0.779466	1.13425
1.45846	1.15034	0.760584	0.7939
0.927649	1.02755	0.817613	0.685468
1.68086	1.13047	0.899413	0.435055
0.881017	0.905899	0.686492	1.21553
0.803611	0.716246	0.631079	0.915464
1.0995	1.31558	1.4444	0.744225
1.29598	1.29354	0.747403	1.08418
0.996391	1.61122	0.724248	1.38831
1.23989	0.951002	0.93713	1.62369
0.791787	1.55173	0.69528	0.702408
1.08253	0.346261	0.683905	0.908498
0.703251	1.37982	0.563685	1.21261
1.0361	1.17086	0.63414	0.420567
0.826523	1.04208	0.666459	0.580034
1.54093	0.696595	0.608478	0.696038
0.794784	1.2184	0.9195	0.549953
0.643875	1.33444	0.575897	1.15405
0.668382	1.06562	0.767901	1.11508
0.886033	0.648666	0.94284	0.850187
0.341499	1.14345	0.724589	0.687006
1.52342	1.00673	0.669846	0.623217
1.20294	0.763565	0.856008	1.47821
0.61683	0.19956	0.54022	0.633132
1.34805	0.787614	0.904895	1.13894
0.301031	0.993239	0.663811	0.747436
0.887582	1.28255	0.618158	0.574211
1.22516	1.38487	0.882568	0.722031
1.13581	0.994547	0.634214	1.66121
0.848008	0.595554	0.815961	0.779143
1.19062	1.08194	0.942455	0.948217
1.09472	1.02723	0.419926	0.391129
0.697313	0.596137	0.320306	0.756691
0.5916	0.308929	0.621581	0.3789
1.17795	0.539933	0.556479	0.849196
0.486753	0.483802	0.630857	0.451575
1.24513	0.586199	0.859041	0.743261
1.10041	1.28921	0.33042	1.62439
1.17813	0.8548	1.06902	1.13816
0.336646	0.333957	0.983496	0.435519
0.774546	0.450203	0.554884	0.919093
1.53411	0.885568	0.324234	0.635061
0.768511	0.17333	0.409693	0.727609
0.0818804	1.03786	0.525052	1.50708
0.199932	0.5932	0.554656	0.278761
0.85138	1.06033	0.514508	0.340807
0.683514	0.619564	0.29631	0.8582
0.673292	0.924095	0.751068	0.666927
0.58433	0.228001	0.207556	0.716505
0.39723	0.285354	0.566927	0.500725
0.90633	0.779003	0.565884	0.600507
1.36095	0.968887	0.509527	0.849351
0.481848	0.882197	0.505154	0.777348
1.02752	0.544165	0.552481	0.821579
0.486232	0.86451	1.08888	0.961487
0.877841	0.781115	0.52685	0.899369
0.861254	0.781353	0.946362	0.710317
0.719791	0.949246	0.757179	1.20883
0.991651	1.15615	0.895719	0.760684
0.400755	1.31235	0.744149	0.688562
0.822196	0.913881	0.596341	0.399796
1.90674	0.717958	0.778371	0.77216
0.892555	0.947888	0.605927	1.45767
0.744863	0.901675	0.748586	1.28802
0.693072	1.13038	0.213848	0.666723
1.20253	0.922459	0.797286	1.1856
0.816564	1.0485	0.623361	0.717445
0.696812	0.650293	0.501368	1.1548
0.24994	1.06362	0.220703	1.09837
0.683988	1.19692	0.941731	0.989084
0.708767	0.59218	0.336634	1.32524
1.10121	0.948103	0.904061	1.01731
0.855814	0.879102	0.745091	1.70803
0.887671	0.851591	0.616	1.12978
0.601201	1.02854	0.533501	0.983568
0.82986	1.2386	0.384666	1.02271
1.01096	0.866947	0.621392	1.13924
1.56636	0.790362	0.431697	0.881411
0.657998	0.64585	0.8048	0.780097
0.848944	0.931793	0.765212	1.27209
0.527512	0.775272	0.921216	0.744681
0.462884	0.780846	1.60727	0.745667
0.631636	1.48988	0.5	1.16329
0.681632	0.571824	0.687723	0.91661
1.15994	0.646916	0.400297	0.880869
0.835999	0.991276	0.151636	1.06298
1.50542	0.754979	0.862599	1.15734
0.617895	1.07493	0.276181	0.797398
1.34963	1.41229	0.708434	0.850143
1.5108	1.29811	0.383267	1.17433
0.963188	0.940102	1.0597	1.45219
0.716303	1.19268	0.456493	1.14141
0.883377	0.814469	0.270404	0.840861
1.16436	1.02886	0.980842	0.94956
1.0995	0.8164	0.711423	1.31056
1.42773	0.73548	0.500221	0.617023
1.29873	1.20096	0.484803	0.69985
0.385339	0.742099	0.239312	0.877002
1.19068	0.621245	0.492774	0.871497
0.611347	0.76272	0.679107	1.44191
0.542324	1.01737	0.226015	0.725351
0.870677	1.06632	0.423921	0.959483
0.933582	1.26435	0.398817	0.723186
0.721725	1.33769	1.0532	0.76058
1.12302	1.27527	1.75368	0.806013
0.698191	1.01039	1.94658	0.710782
1.07235	1.3355	0.138492	0.615671
0.818497	1.22292	0.692776	0.681091
0.673165	0.89833	0.62559	0.967628
0.841477	0.461403	0.817382	0.638532
0.934868	1.07816	0.089011	0.529184
0.755788	0.914491	0.574413	0.863208
0.620144	0.914131	0.140841	1.24022
0.447995	0.658866	1.90119	0.598571
0.79044	0.948011	0.531337	0.564706
0.712881	0.866417	0.897073	0.624477
0.576451	0.918573	0.222705	0.534196
0.998501	0.570404	0.357308	0.615539
0.821408	0.638467	0.0614607	1.55851
0.892847	1.2523	0.358267	1.02846
0.851181	1.05042	0.552102	0.572311
0.86439	0.955134	0.680967	0.351308
1.01014	0.791371	0.656649	0.706109
0.910835	1.21311	0.810973	0.848523
0.659985	1	0.91711	0.658722
0.83786	0.666667	0.75385	1.03239
0.92618	1.41026	0.0841487	0.565233
1.00863	0.905263	0.462856	0.928093
0.869038	0.78125	0.599785	0.663319
0.697834	1.05102	0.240245	0.60621
0.729352	0.84058	0.0810384	0.984358
0.966026	1.26027	0.390225	1.17751
1.15082	0.704082	0.253968	0.355753
1.05701	0.853659	0.20554	1.04055
0.798304	0.986111	0.23964	1.10878
0.905532	1.03659	0.588174	0.639348
1.13091	1.17742	0.186192	0.492986
0.711863	1.0198	0.572746	1.18581
1.06788	1.57944	0.231393	0.601824
1.12061	1.16129	0.330907	1.12733
0.979517	1.43182	0.649054	1.07814
0.909091	0.955224	0.3114	1.15762
0.833333	1.08065	0.576739	1.01077
0.818182	0.741176	0.554087	0.862651
1	0.5625	1.09925	0.526592
1.125	0.980583	0.303386	0.577747
0.444444	0.725806	0.414119	1.6697
1.16667		0.206959	1.0986
0.9		0.922162	0.586449
1		0.927949	0.780611
		0.142798	0.791873
		0.431717	1.0398
		0.51369	0.985737
		1.14063	0.896024
		0.0735133	1.05158
		0.186214	0.942172
		0.251984	0.230159
		0.845719	0.70586
		1.10281	1.24904
		0.760047	0.792331
		0.407488	0.951442
		0.823426	0.987524
		0.375197	1.35645
		0.392175	1.43141
		0.288457	0.606887
		0.235872	0.948887
		0.28202	0.868192
		0.412875	0.227459
		1.03382	0.367571
		0.47608	0.882915
		0.251025	0.704705
		1.2347	1.58799
		1.30456	0.481526
		0.342166	0.749242
		0.143167	0.557307
		0.529844	0.703727
		0.801435	0.836155
			0.780777
			1.02846
			1.41914
			1.03813
			1.01202
			0.802172
			0.562287
			0.505387

## Sheet: Fig 1k
siLuc	siLuc +mirin	siISG15	siISG15 +mirin
IdU/CldU
1.13312	1.35063	0.542416	1.0688
0.859779	1.19805	0.937876	0.94974
0.744395	0.980501	0.150715	0.728643
0.91322	0.857573	0.524079	0.512998
1.02537	0.198646	0.514815	0.484185
1.78774	0.942003	0.402252	1.64228
0.870968	0.963297	0.363316	0.255411
0.805529	0.997992	1.4591	0.673587
0.86157	0.992556	0.332669	0.35396
0.738821	0.77379	0.763804	1.17593
0.78839	0.9066	0.592044	0.62963
1.3204	0.717842	0.52754	0.464844
0.858503	0.850153	0.622535	0.72549
0.967258	0.83615	0.507266	1.20588
1.21374	1.15499	0.611268	0.581646
0.852798	0.955975	0.186869	1.22069
0.916803	0.824268	0.388802	1.08069
1.50548	1.02143	1.02741	1.5045
0.831336	1.14697	0.819466	0.608856
0.956927	1.26306	0.249104	0.894602
0.932339	1.23487	0.401929	0.44204
1.48212	1.11535	0.6875	1.00189
0.913593	1.1048	0.255502	0.974895
1.47313	0.404709	0.553785	0.75
1.01696	0.495387	0.45	1.39742
0.648596	0.575296	0.170762	1.06971
1.13728	0.785047	1.15493	0.776081
0.671171	0.653025	1.5098	1.03403
0.524496	0.863158	0.551948	1.68373
0.794872	0.82716	0.446704	0.916393
0.678161	1.13771	0.770556	0.770115
0.808594	0.593305	1.035	1.06349
0.779638	0.648101	0.26455	1.25092
0.97708	0.47812	0.352705	0.80651
0.828425	0.968992	0.877238	1.6407
0.746939	0.994505	0.276125	0.719902
0.636641	0.913121	0.352821	0.214088
0.923603	1.166	0.545113	0.866667
1.14558	1.17273	1.40377	1.13317
1.19482	0.665951	1.03951	1.4009
1.53165	0.97929	0.155531	0.233859
0.546559	1.00857	0.472566	0.722804
0.83558	0.872291	0.302761	0.594972
0.854978	0.908269	0.283696	1.03143
1.16353	0.988897	0.868106	1.19587
1.19794	0.836751	0.206806	0.638889
0.885214	0.984115	0.415629	0.20448
1.06345	0.449735	1.02097	0.866158
1.08828	1.18234	1.24207	0.862403
0.989691	0.868246	0.573593	1.04312
1.11294	0.624613	0.170886	1.02264
1.51766	0.729588	0.456038	1.16173
0.967068	0.727626	0.339623	1.39919
1.22231	0.748971	0.36378	0.156304
1.54258	0.636364	0.17375	0.590814
1.03685	1.61809	0.192553	1.26316
1.25917	1.181	0.541427	1.59544
1.0587	0.988879	0.730198	0.763636
1.0812	0.79459	0.136574	0.542299
1.42765	0.839005	0.151938	0.397119
0.804255	0.936017	0.166061	1.07252
1.18132	0.842186	0.632296	0.869474
1.0165	0.390244	0.75764	1.54717
0.953125	0.65122	0.258972	0.983923
1.41214	1.09571	0.185224	0.731183
0.587145	0.853752	0.866499	1.03333
0.779582	0.486894	0.468683	1.42336
1.26507	1.03503	0.374682	0.967111
0.802013	0.814183	0.50768	0.981718
1.04677	0.840164	0.231646	1.19135
1.14191	0.880891	0.958466	1.17857
0.62461	1.41329	0.200323	0.502041
0.862458	0.878141	0.590778	1.0344
0.619697	1.59214	0.291124	0.880759
0.950845	0.82586	0.408304	0.895492
1.05914	0.936121	0.7281	1.31452
0.761006	1.08491	0.381068	0.667683
0.380645	1.01689	0.218223	0.929688
1.13836	1.33824	0.849057	0.113276
1.25763	1.1075	0.371681	0.306092
0.991091	1.10517	0.189286	0.291405
0.856777	1.03333	0.467325	1.30038
0.890566	0.895238	0.390426	0.805604
0.883363	0.972122	0.346296	1.05947
0.853125	0.73716	0.150185	0.778598
1.07521	0.693798	0.29963	0.437628
1.72924	1.03576	0.223757	1.37243
1.12872	0.727406	1.12654	0.575246
0.913882	1.2438	1	0.853982
0.847782	0.746711	0.138943	0.661926
0.908756	1.6463	0.59375	0.538813
0.600156	1.22284	0.31448	0.522505
0.756	0.728988	0.806786	0.988304
0.665812	1.26525	0.674648	0.427896
0.466762	0.868255	0.785553	0.694656
1.18083	1.28404	0.476364	1.37459
1.33922	1.13493	0.526112	0.575652
1.19244	1.25125	0.94186	0.663987
0.944301	0.507263	0.187082	0.558419
0.73308	0.657512	0.761658	0.981429
1.15748	0.4	0.170594	0.818996
1.29167	0.753436	0.488038	1.01252
1.08306	0.696353	0.866944	1.85652
0.764789	0.896036	1.31843	0.84589
1.07723	1.10237	0.31569	1.32965
0.657915	1.28767	0.487261	1.23558
0.98587	0.716907	0.325	1.55694
0.345214	0.584327	1.78154	0.761029
0.808451	0.943841	0.239011	1.35888
0.886057	0.883534	0.496359	1.18677
0.952015	0.614841	0.829268	1.29583
0.783555	1.16275	0.507216	0.983957
1.03109	1.09474	0.0346756	1.27342
1.08501	1.26445	0.381295	1.10042
1.11408	0.839352	0.387471	1.5029
0.918896	0.50064	0.630739	0.636156
1.24631	0.431971	0.497778	0.910569
0.487368	1.09202	0.134494	0.956827
0.869707	1.89053	0.642415	0.912886
0.786927	0.640045	0.546689	0.83
1.35471	0.398089	0.870814	1.34941
0.831038	0.615325	0.787317	0.799277
1.09666	1.05377	1.07772	0.536873
1.06481	0.870066	0.624223	1.2495
1.2375	0.773557	0.368599	1.58732
1.05649	1.16569	0.428301	0.81856
1.20067	0.988218	0.713012	1
0.705101	0.594679	0.669383	1.24021
1.39444	0.992555	0.813411	0.858242
1.00554	0.7358	0.662323	0.901804
0.988703	0.957987	0.996623	0.607209
1.28521	0.929756	0.57037	0.657718
1.06333	0.856177	0.844451	0.939259
1.00639	1.16246	0.626604	0.659978
0.805151	1.3703	0.456914	1.43069
0.854424	0.634143	0.652741	1.14495
0.954738	0.481197	0.466031	1.1224
1.0361	1.63398	0.454311	0.723192
0.821964	0.871189	0.774176	0.704602
1.05953	0.733506	0.375255	0.80355
0.956116	0.978556	0.565628	1.22039
1.06959	1.0179	0.379247	1.5046
1.17749	1.08249	0.707161	1.53179
1.04357	0.663114	0.4316	0.873159
1.146	0.924419	0.752641	1.09022
1.14471	1.03074	0.617182	0.589344
1.20491	1.04544	0.664241	0.857793
0.669722	0.944589	0.312098	0.886243
1.02441	0.730184	0.512749	1.20065
1.02006	0.997399	0.568512	1.07249
0.899153	1.1268	0.763259	0.908136
0.438116	1.08965	1.06631	0.806955
0.986826	0.695209	0.59167	0.971821
1.04486	0.631423	0.63391	1.18438
1.0995	1.20113	0.626566	0.81026
0.661483	1.16573	0.892054	1.18039
0.933341	1.34136	0.576384	0.93616
1.09637	1.1248	0.491413	1.04177
0.788557	1.87049	0.269822	0.801798
0.710854	1.15286	0.43443	1.16618
1.61137	1.69332	0.918053	1.07675
0.955868	0.829999	0.545854	1.04925
0.92604	1.04455	0.866044	0.920543
0.968033	0.988011	0.654434	0.865522
0.904706	1.32826	0.516852	1.31584
0.714824	0.875843	0.370451	0.474067
0.965347	1.25769	0.658994	1.08357
0.803788	1.08751	0.802464	1.20416
1.33558	0.801648	0.823986	1.08807
0.599854	1.34147	0.483516	1.06163
1.0503	0.73913	0.449541	0.576021
0.674939	1.10101	0.581921	1.27618
1.0599	1.52041	0.6	1.07851
0.73741	0.978261	0.761364	0.820578
0.88141	1.1129	0.475806	1.34767
0.990291	0.781955	0.493827	1.03671
1.08861	1.09901	0.773196	1.30042
1.08955	1.01429	0.504274	0.872137
0.863248	1.08527	0.425926	0.817777
1.0084	1.39048	0.40625	0.841637
0.850746	0.833333	0.642857	1.02763
1.41573	1.08696	0.606936	0.582034
0.956044	0.948052	0.531915	0.820767
0.901099	0.522727	0.568627	1.04201
0.820896	1.23711	0.584746	0.961059
0.8	1.01527	0.586957	0.541825
1.0625	0.95	0.389706	1.34055
0.9375	0.966216	0.833333	0.96548
0.916667	1.27869	0.580247	1.24318
0.8125	1.04688	0.372263	1.28703
0.988235	1.24691	0.525	1.37777
1.37931	0.991379	0.481707	1.13615
0.844828	1.06667	0.65	1.31011
0.722222	1.1811	0.377551	1.24759
0.948052	1.06923	0.48913	0.973684
0.790123	0.753425	0.432	0.957447
0.979167	1.08654	0.577778	1.16854
1.22222	1.2069	0.653061	1.18487
1.08511	1.01887	0.507463	1.02128
1.01176	1.0137	0.603175	0.981982
0.932692	1.07576	0.565574	0.818966
0.727273	0.946809	0.578947	1.12871
0.925		0.804348	1.16667

## Sheet: Fig 1l
Ube1L+/+	Ube1L-/-
IdU/CldU
1.30556	0.287129
0.979452	0.358333
0.616	0.787234
1.26389	1.33065
0.733333	0.226891
0.833333	0.614865
1.32117	0.819355
1.55172	0.938462
0.588235	0.954955
0.509259	0.443548
1.12613	0.539062
1.10976	0.848837
1.02913	0.291391
1.25225	0.833333
1.46753	0.661417
0.687898	0.656934
0.966942	0.44086
0.655172	0.860294
0.874126	1.09278
1.34454	0.41
0.904	0.210145
0.506849	1.26829
0.594203	0.220472
1	0.810526
0.519481	0.62
0.619048	1.09
1.3494	0.963415
0.697561	0.434524
0.982036	0.554745
0.656	0.882353
0.877778	0.875
1.45263	0.808511
1.01105	0.319728
0.75945	0.514019
1	0.165644
0.690909	0.4375
0.718182	0.670968
0.462069	1
0.991597	0.9
1.29688	0.58042
1.30841	0.741667
0.863636	0.392857
0.8125	1.36634
0.764706	0.589623
0.488095	0.74
1.2069	0.755102
0.854167	0.862385
0.854369	0.72093
0.888325	0.723214
0.857143	1.0098
0.492188	0.544
1.14815	0.925
1.15625	0.790476
0.91791	0.711538
0.857143	0.858491
1.072	0.77037
0.617486	0.38835
0.819209	0.597015
0.862319	0.636752
0.718182	0.364198
0.766917	1.12977
0.961783	0.922156
0.975	0.811321
1.07874	0.768293
0.732877	0.6
0.564886	0.465753
1.16129	0.573248
1.22973	0.754967
1.61798	0.835821
1.09756	0.43299
0.621951	0.771429
0.964286	0.717172
1.51064	0.630137
1.29907	0.429487
0.939024	0.857143
0.478261	0.554878
0.72973	0.6
1.01176	0.813333
1.56044	0.988764
1.03509	0.782313
1.07971	0.588235
0.859155	0.56338
1.67213	1.10843
1.24242	0.880342
0.568	0.71028
1.87838	0.837209
0.736	0.596491
0.872	0.911392
1.07104	1.02128
0.864865	0.586957
1.16923	0.788618
0.828125	0.729927
0.409524	0.526786
0.866667	0.805369
0.793388	0.573864
1.01961	0.382979
0.837209	0.684211
1.12264	0.809524
0.928571	0.785714
0.710526	0.280303
0.869231	0.59633
0.813559	0.798611
0.6	1.00508
1.06723	0.777778
1.34375	0.785124
0.454545	0.255319
0.706422	0.366197
1.01887	0.606742
0.539474	0.955882
0.929204	0.510638
0.714286	0.247059
0.369369	0.649123
0.878788	0.508772
0.891304	0.8
0.775862	0.719626
0.5	0.634783
0.662338	0.478723
1.0084	0.821918
0.947917	1.0396
0.75641	0.652941
0.349398	0.989011
0.886792	0.233083
0.972603	0.764706
0.614286	0.952381
0.92	0.17757
0.947368	0.798913
0.829545	0.980769
0.71134	0.965116
1.46528	0.821429
0.943182	0.409639
1	0.627907
1.016	0.267606
0.731602	0.704918
0.816	0.575758
0.79021	0.896296
1.73611	0.506667
0.875817	0.625
0.818182	0.826087
1.21488	0.829545
0.935897	0.466667
0.468354	0.746269
0.933884	0.843284
0.362069	0.564103
1.11215	0.586207
0.877049	0.618182
0.983051	0.24812
1.14035	0.898148
0.760417	0.557143
1.15333	0.784946
0.646465	0.790123
1.17483	1
0.941667	0.712766
0.784314	0.711111
0.94382	0.633028
0.378788	0.510345
1.28037	0.447368
0.905172	0.236842
1.30488	0.534483
1.33708	0.425
0.92	0.715596
0.742424	1.39744
0.731183	0.477707
0.938053	0.478632
1.01724	0.591398
0.925532	0.631579
1.12605	0.670103
1.14894	0.679739
0.717391	0.6875
1.07194	0.812081
1.15652	0.788991
1.01111	0.511811
0.821429	0.280992
0.795455	0.518248
0.908397	0.424
0.888112	0.335714
0.566265	0.361111
0.585366	0.971429
0.952	0.559322
1.07778	0.320896
0.813008	0.70297
0.991597	0.886364
0.880342	0.815603
0.94	0.854305
0.681481	0.547619
1.08696	0.630137
1.05625	0.588889
0.953488	0.87963
0.779874	0.95
1.12245	0.830357
0.659259	0.348993
1.22785	0.776316
0.805085	0.733333
1.20312	0.474576
0.783582	0.790476
0.563107	0.948052
1.11864	0.269841
1.14516	0.539474
0.763889	0.449153
0.76506	0.379032
0.839286	0.695652
0.862745	0.544118
0.881356	0.597015
0.515625	0.712963
1.68333	0.544643
0.990654	0.517241
1	0.382353
1.27778	0.708333
1.12195	0.330275
0.40678	0.797872
1.06422	0.569343
0.634146	0.646552
0.786325	0.371429
1.17197	0.743802
0.891892	0.352381
0.932836	0.868132
1.19847	0.493671
1.07273	0.279661
1.13793	0.728571
1.15748	0.50625
0.705036	0.544444
0.711864	0.837838
0.771739	0.421488
0.614754	0.447154
1.21429	0.891156
0.925926	0.566406
1.18519	0.923077
0.930769	0.751678
0.982143	0.687898
1.01481	0.654545
0.553398	0.746479
1.0411	0.787356
0.902655	0.694444
0.736364	0.675676
1.28261	0.473214
0.907143	0.368984
0.827381	0.5
0.741176	0.655556
1	0.836957
0.908257	0.63253
0.511364	0.57485
0.881944	0.762295
0.971429	0.396226
1.07333	0.626437
0.986207	1.04274
0.941667	0.529412
0.99187	0.589041
0.851852	0.486301
0.969925	1.00935
0.879699	0.597015
0.928571	0.621849
1.05128	0.807339
1.1407	0.573913
1.01695	0.57732
0.569444	0.768421
1.11538	0.510638
0.918182	0.990291
0.680412	0.626374
0.479592	0.883721
0.84252	0.628099
0.959184	0.534884
1.136	0.681319
0.690141	0.604167
0.921053	0.681034
0.900826	0.923664
1.04494	0.184615
	0.589744
	0.703488
	0.662791
	0.554745
	0.926829
	0.527397
	0.477876
	0.888889
	0.703488
	0.275862
	0.681034
	0.805195
	0.623188
	0.54321
	0.353846
	0.382716
	0.33
	0.813187
	0.193333
	0.375
	1.18657
	0.5
	0.561983
	0.374332
	0.530303
	0.472973
	0.261147
	1.12195
	0.422222
	0.244094
	0.990991
	0.589595
	0.718447
	0.748092
	0.894737
	0.878505
	0.807143
	0.60241
	0.620253

## Sheet: Fig 1m
siLuc	siUBE1L
IdU/CldU
0.82069	0.403846
0.87218	0.74359
1.58015	1.01235
1.15702	1.26087
1.15152	1.22115
0.728395	0.877778
1.13636	0.95098
1.51136	0.666667
0.7125	0.775
1.04895	1.00694
1.44706	1.11236
0.940625	0.569767
0.938776	0.892857
0.550725	0.595506
1.05	1
1.20805	0.815789
1.01613	0.214286
0.570652	0.372093
1.45614	0.191489
0.924051	0.617021
0.826923	0.84
0.782051	0.664286
1.38095	0.311688
0.957746	0.550459
0.689076	0.603448
0.72807	0.964286
0.944444	0.698795
1.09804	0.810127
0.609756	1.09259
0.461538	0.944444
1.35593	0.193548
0.485915	1.14085
1.23846	0.842105
1.09231	0.675676
1.22449	0.452632
0.917431	0.481928
1.30667	0.8
1.13333	1.1
0.842697	1.0297
0.844828	1.33929
0.874379	0.75
0.40296	0.660714
0.980038	0.744
0.569941	0.943182
1.09315	0.942857
0.920019	1.30081
1.01963	0.81203
0.612853	1.04132
0.910267	0.688172
0.790133	0.595238
1.10128	1.26923
1.28332	0.282609
1.11878	0.75
1.37913	0.936364
1.34817	0.188119
0.918784	0.871795
1.19945	1.01818
1.186	0.984252
1.08369	0.634831
1.07082	0.317073
1.03215	1.50575
0.676464	0.713235
1.1413	0.275362
1.07967	0.214286
0.896203	1.23529
1.40308	0.801587
1.20998	0.588235
0.91549	0.6125
1.03088	0.812903
0.983193	1.13483
1.10687	1.05455
1.12658	0.349515
0.88172	0.927835
0.552632	0.460526
0.974843	0.387097
0.485437	0.792
1.07092	0.25
1.04217	1.12308
0.794702	1
1.01681	0.509091
1.05389	0.247312
1.20833	0.653465
1.16923	0.942197
1.11511	0.118812
1.06349	0.505155
1.02062	0.676471
0.636364	0.989796
1.25373	0.252427
0.776119	0.861111
0.971698	0.677419
1.32836	0.346667
1.38889	0.784091
0.989691	1.22973
1.1	1.34247
0.82069	0.652174
0.87218	0.962406
1.58015	0.83125
1.15702	0.882353
1.15152	0.883721
0.728395	0.237624
1.13636	0.960396
1.51136	0.48
0.7125	0.666667
1.04895	0.585859
1.44706	1.05882
0.940625	0.421687
0.938776	0.386667
0.550725	0.641791
1.05	0.608656
1.20805	0.569507
1.01613	0.590586
0.570652	0.519522
1.45614	0.447988
0.924051	0.558415
0.826923	0.445694
0.782051	0.894655
1.38095	0.389866
0.957746	0.644273
0.689076	0.827784
0.72807	0.731034
0.944444	0.603572
1.09804	0.413109
0.609756	0.603688
0.461538	0.682299
1.35593	0.62954
0.485915	0.687361
1.23846	0.71641
1.09231	0.792981
1.22449	0.766597
0.917431	0.406002
1.30667	0.93053
1.13333	0.664001
0.842697	0.513036
0.844828	0.999801
1.32203	0.756673
0.677778	0.716371
1.03853	0.461284
0.625271	0.624255
1.03351	0.896392
0.90732	0.378524
0.908458	0.918526
0.893056	0.681077
0.585749	0.965936
0.998128	0.908029
0.601537	0.924855
0.629611	0.417838
0.73051	0.236785
0.959863	0.752918
0.324395	0.543431
0.893955	0.522537
0.960615	0.574958
0.628607	0.724726
0.959581	0.497007
0.918253	0.633428
0.55546	0.626046
1.21122	0.55764
0.480852	0.505633
0.433265	1.03665
0.826616	0.677846
1.08855	0.496479
0.921299	0.397158
0.877741	0.407135
1.16728	0.309239
0.803427	0.395368
0.810345	0.298233
0.953988	0.461003
1.20471	0.538123
0.627143	0.558021
0.849702	0.424924
0.926421	0.690584
0.630952	0.357096
1.07832	0.544638
1.09162	0.519737
1.13024	0.375768
1.0014	0.368471
0.787234	0.311052
1.30272	0.368242
1.11227	0.532305
0.771096	0.296497
0.854938	0.333374
1.37424	0.420179
1.24977	0.410941
0.931992	0.611565
0.83913	0.353029
1.05828	0.368726
1.10941	0.447749
0.95676	0.420969
1.0947	0.220825
0.911502	0.476651
1.08831	0.518605
0.932349	0.511839
1.05822	0.484841
0.984457	0.430684
0.950772	0.450301
1.18156	0.630875
0.417284	0.457638
0.780388	0.511911
1.23373	0.5013
0.65665	0.34726
0.555069	0.360797
1.05733	0.365847
0.752533	0.537725
0.558652	1.06418
0.89366	0.264147
1.13436	0.809841
1.49724	0.445906
0.652174	1.00707
1.41162	0.813013
1	0.573475
1.09528	0.750562
0.960322	0.239013
0.865522	0.492907
0.947948	0.55176
1.12619	0.94308
0.716567	0.48471
0.740478	1.41045
0.622112	1.34555
1.02729	1.11006
1.17931	0.31388
1.1759	0.319674
0.723967	0.821857
1.07017	0.494744
1.0265	0.523177
1.24725	0.466086
1.10597	0.327981
0.981569	0.428431
0.829972	0.423867
1.11916	0.505631
1.08482
0.922361
0.919825
0.898949
1.07058

[truncated: 72 more sheets: Fig 1n, Fig 1o, Fig 1p, Fig 2b, Fig 2c, Fig 2d, Fig 2e, Fig 2f, Fig 2g, Fig 2h, Fig 2i, Fig 2j, Fig 2k, Fig 3a, Fig 3b, Fig 3c, Fig 3d, Fig 3f, Fig 3g, Fig 4b …]
